# Supplementary material for: 5-Cyclo­hexyl-3-cyclo­hexyl­sulfonyl-2-methyl-1-benzofuran
Source: Acta Crystallogr Sect E Struct Rep Online. 2011 Mar 9;67(Pt 4):o805. doi: 10.1107/S1600536811007872 (PMC3099851; doi:10.1107/S1600536811007872)
Supplement: Supplementary file 2 [file e-67-0o805-Isup2.hkl]

# 
# h,k,l, Fc-squared, Fo-squared, sigma(Fo-squared) and status flag 
# 
data_I
_shelx_title ' 1068 IN P-1' 
_shelx_refln_list_code          4 
_shelx_F_calc_maximum      122.81 
_exptl_crystal_F_000       388.00 
_reflns_d_resolution_high  0.7668 
 
loop_ 
 _symmetry_equiv_pos_as_xyz 
 'x, y, z' 
 '-x, -y, -z' 
 
_cell_length_a     6.8819 
_cell_length_b    10.7244 
_cell_length_c    13.3533 
_cell_angle_alpha  77.132 
_cell_angle_beta   83.165 
_cell_angle_gamma  87.597 
 
_shelx_F_squared_multiplier     1.000 
 
loop_ 
 _refln_index_h 
 _refln_index_k 
 _refln_index_l 
 _refln_F_squared_calc 
 _refln_F_squared_meas 
 _refln_F_squared_sigma 
 _refln_observed_status 
   1   0   0     2673.33     2636.21     33.00 o 
   2   0   0      180.88      176.12      2.34 o 
   3   0   0     1349.31     1396.58     12.93 o 
   4   0   0      215.81      229.31      3.63 o 
   5   0   0       54.89       58.54      1.97 o 
   6   0   0       17.05       13.05      1.50 o 
   7   0   0        5.75        8.07      1.32 o 
   8   0   0        0.12       -0.93      0.96 o 
  -8   1   0       24.10       24.54      2.46 o 
  -7   1   0        0.64        1.05      0.90 o 
  -6   1   0       25.43       21.53      2.34 o 
  -5   1   0       40.03       39.12      1.35 o 
  -4   1   0      353.59      355.69      4.39 o 
  -3   1   0        0.47        2.57      0.37 o 
  -2   1   0      832.85      837.92      8.59 o 
  -1   1   0     3668.07     3438.19     46.88 o 
   0   1   0     2782.78     2453.35     27.07 o 
   1   1   0     9441.95     7834.40     98.77 o 
   2   1   0      293.12      290.54      5.08 o 
   3   1   0     1637.25     1768.08     17.74 o 
   4   1   0      836.62      877.69     10.36 o 
   5   1   0      302.58      315.11      4.84 o 
   6   1   0      191.29      178.42      3.68 o 
   7   1   0       33.25       36.59      3.00 o 
   8   1   0        3.31        3.67      1.48 o 
  -8   2   0       34.48       36.91      2.92 o 
  -7   2   0       65.22       60.83      3.30 o 
  -6   2   0        0.59        0.97      0.81 o 
  -5   2   0      103.48       95.03      2.24 o 
  -4   2   0      136.14      124.88      2.35 o 
  -3   2   0      838.83      836.46      8.99 o 
  -2   2   0     1044.96     1116.96     12.63 o 
  -1   2   0      192.87      209.75      3.61 o 
   0   2   0     1008.36     1021.52     10.00 o 
   1   2   0       82.24       75.57      1.36 o 
   2   2   0      139.26      160.48      2.46 o 
   3   2   0      654.76      698.44      7.79 o 
   4   2   0     1456.60     1577.95     16.46 o 
   5   2   0       22.09       20.97      1.22 o 
   6   2   0        0.03       -0.09      0.57 o 
   7   2   0       22.10       17.99      2.14 o 
   8   2   0        2.97        3.74      1.58 o 
  -8   3   0        1.59        0.85      1.24 o 
  -7   3   0        7.37        7.46      1.31 o 
  -6   3   0      126.05      113.85      3.28 o 
  -5   3   0       79.63       86.95      2.64 o 
  -4   3   0      273.00      280.90      4.78 o 
  -3   3   0       66.04       65.03      3.25 o 
  -2   3   0       89.58      104.08      2.08 o 
  -1   3   0      310.27      333.40      3.27 o 
   0   3   0     1443.54     1456.47     14.22 o 
   1   3   0      215.05      203.03      3.68 o 
   2   3   0      663.75      763.21      9.24 o 
   3   3   0      731.64      888.14      9.78 o 
   4   3   0       46.19       53.67      2.24 o 
   5   3   0      228.63      230.55      3.94 o 
   6   3   0      194.31      187.63      4.68 o 
   7   3   0       10.20        6.27      1.23 o 
   8   3   0        0.74        0.25      1.26 o 
  -8   4   0        1.18        2.20      1.47 o 
  -7   4   0        1.85        1.88      1.15 o 
  -6   4   0       19.54       17.06      2.02 o 
  -5   4   0       62.98       56.10      2.22 o 
  -4   4   0      216.59      205.66      3.99 o 
  -3   4   0        9.60       12.22      0.90 o 
  -2   4   0        0.03        0.68      0.30 o 
  -1   4   0      946.10      951.05      8.33 o 
   0   4   0      213.52      216.74      2.94 o 
   1   4   0      189.23      160.79      3.38 o 
   2   4   0      759.33      901.06     10.77 o 
   3   4   0        7.56        6.59      0.74 o 
   4   4   0       79.89       78.60      1.85 o 
   5   4   0        0.02        0.05      0.65 o 
   6   4   0       10.08        9.15      1.27 o 
   7   4   0        0.04       -0.07      0.85 o 
   8   4   0        6.19        8.90      1.87 o 
  -8   5   0        0.54        0.36      1.33 o 
  -7   5   0        4.27        4.35      1.17 o 
  -6   5   0       27.93       30.64      1.94 o 
  -5   5   0       33.36       28.23      1.70 o 
  -4   5   0       45.65       39.86      2.18 o 
  -3   5   0      212.61      198.69      2.89 o 
  -2   5   0       59.86       62.20      1.66 o 
  -1   5   0       32.48       41.77      0.96 o 
   0   5   0       35.55       45.21      1.34 o 
   1   5   0      256.19      255.56      3.88 o 
   2   5   0       58.12       59.39      2.22 o 
   3   5   0      379.78      396.49      5.91 o 
   4   5   0       30.10       31.43      2.52 o 
   5   5   0       81.52       83.79      2.72 o 
   6   5   0        0.77       -0.62      0.87 o 
   7   5   0        3.38        4.34      1.45 o 
   8   5   0        3.09        5.03      1.71 o 
  -7   6   0        9.66        7.85      2.14 o 
  -6   6   0        2.67        4.88      1.19 o 
  -5   6   0        0.57       -0.31      0.66 o 
  -4   6   0      181.36      169.25      3.43 o 
  -3   6   0       22.06       18.08      0.88 o 
  -2   6   0       43.19       32.06      1.08 o 
  -1   6   0       60.95       73.08      1.42 o 
   0   6   0        1.69        7.16      0.62 o 
   1   6   0        0.00        0.39      0.38 o 
   2   6   0       89.92       77.99      3.58 o 
   3   6   0       10.21        8.40      1.20 o 
   4   6   0       45.33       35.37      2.24 o 
   5   6   0        7.08        3.23      1.21 o 
   6   6   0        1.31        0.25      0.96 o 
   7   6   0        0.46        0.65      1.19 o 
   8   6   0        9.16        7.46      1.92 o 
  -7   7   0        4.43        4.83      1.24 o 
  -6   7   0       22.41       20.53      1.63 o 
  -5   7   0       42.44       38.87      1.90 o 
  -4   7   0        0.04        0.53      0.66 o 
  -3   7   0      105.90       96.19      2.42 o 
  -2   7   0      193.88      184.53      3.20 o 
  -1   7   0       16.45       19.67      0.84 o 
   0   7   0       13.31       15.02      0.80 o 
   1   7   0      369.06      385.20      6.35 o 
   2   7   0       14.40       15.16      1.56 o 
   3   7   0        1.47        0.63      0.88 o 
   4   7   0       11.70       16.06      1.76 o 
   5   7   0       65.69       50.30      2.93 o 
   6   7   0        0.04       -0.30      1.01 o 
   7   7   0       17.62       23.62      4.32 o 
  -7   8   0       22.60       25.19      2.01 o 
  -6   8   0        8.51        8.54      1.28 o 
  -5   8   0        9.09       13.20      1.36 o 
  -4   8   0       45.30       43.66      2.17 o 
  -3   8   0        1.37        1.00      0.64 o 
  -2   8   0        7.09        8.86      0.82 o 
  -1   8   0       69.48       61.00      1.57 o 
   0   8   0        0.24        1.99      0.62 o 
   1   8   0       27.56       33.21      2.38 o 
   2   8   0      159.77      144.77      4.31 o 
   3   8   0       34.83       30.60      1.86 o 
   4   8   0       50.65       43.82      3.90 o 
   5   8   0       21.85       21.22      2.17 o 
   6   8   0        2.24        3.26      1.37 o 
   7   8   0        4.66        4.72      1.72 o 
  -6   9   0       17.74       20.85      1.81 o 
  -5   9   0        0.66       -0.21      0.83 o 
  -4   9   0        3.09        4.98      1.06 o 
  -3   9   0        0.35        0.18      0.64 o 
  -2   9   0        2.80        1.69      0.79 o 
  -1   9   0       41.89       36.51      1.45 o 
   0   9   0        4.75       10.09      0.85 o 
   1   9   0       66.15       68.71      2.63 o 
   2   9   0       35.06       36.90      2.41 o 
   3   9   0        0.83        1.32      1.07 o 
   4   9   0        8.73        7.15      1.56 o 
   5   9   0       11.60       11.46      1.92 o 
   6   9   0        0.92        2.59      1.38 o 
  -5  10   0       11.02       13.11      2.54 o 
  -4  10   0        0.06        0.43      0.82 o 
  -3  10   0        6.64        5.46      1.08 o 
  -2  10   0        0.00        0.20      0.69 o 
  -1  10   0        5.46        5.21      0.82 o 
   0  10   0       14.27       16.75      1.23 o 
   1  10   0       39.20       35.10      2.11 o 
   2  10   0        3.09        4.53      1.32 o 
   3  10   0        0.38       -0.86      0.86 o 
   4  10   0       18.67       23.00      2.37 o 
   5  10   0        9.08       10.90      2.54 o 
   6  10   0        0.07        0.07      1.19 o 
  -5  11   0        0.38        1.05      1.61 o 
  -4  11   0       11.39        9.68      1.53 o 
  -3  11   0        7.98        8.39      1.30 o 
  -2  11   0       13.90       13.35      1.42 o 
  -1  11   0       17.76       15.11      1.41 o 
   0  11   0        1.92        3.27      0.86 o 
   1  11   0        7.94        5.70      1.20 o 
   2  11   0        8.56        8.03      1.66 o 
   3  11   0       11.77       15.43      2.36 o 
   4  11   0        3.72        3.48      1.47 o 
   5  11   0       13.46       19.01      2.64 o 
  -4  12   0        5.79        5.94      1.40 o 
  -3  12   0        2.33        2.66      1.19 o 
  -2  12   0        0.19        0.57      1.03 o 
  -1  12   0        4.01        2.54      1.05 o 
   0  12   0        2.43        5.24      1.03 o 
   1  12   0        0.11        1.26      0.81 o 
   2  12   0       14.54       15.56      1.90 o 
   3  12   0        2.31        3.42      1.56 o 
   4  12   0       37.33       40.58      3.29 o 
  -2  13   0        0.16       -1.01      1.01 o 
  -1  13   0        3.02        2.41      1.12 o 
   0  13   0        4.58        4.56      1.51 o 
   1  13   0        4.05        5.06      1.22 o 
   2  13   0       12.70       14.49      1.62 o 
  -2 -13   1        0.65        0.64      1.07 o 
  -1 -13   1        2.25        0.87      1.00 o 
   0 -13   1        7.32        7.04      1.42 o 
   1 -13   1        7.57        5.00      1.98 o 
   2 -13   1        0.03        0.12      1.22 o 
  -4 -12   1        0.32        1.65      1.51 o 
  -3 -12   1        0.59        1.03      0.99 o 
  -2 -12   1        1.09        1.21      0.94 o 
  -1 -12   1        1.32        0.14      0.82 o 
   0 -12   1        3.40        2.97      0.96 o 
   1 -12   1        0.21       -0.21      0.90 o 
   2 -12   1        0.01       -0.95      0.99 o 
   3 -12   1        1.04        2.30      1.11 o 
  -5 -11   1        1.22        1.97      1.49 o 
  -4 -11   1        0.80        0.95      1.24 o 
  -3 -11   1        0.00       -0.08      0.89 o 
  -2 -11   1        0.01       -0.52      0.76 o 
  -1 -11   1        0.14        0.19      0.90 o 
   0 -11   1       12.40       11.83      1.21 o 
   1 -11   1        9.69        9.45      1.18 o 
   2 -11   1        0.62        0.42      0.83 o 
   3 -11   1        1.02        1.97      1.02 o 
   4 -11   1        0.04        0.58      1.33 o 
   5 -11   1        2.53        3.60      3.00 o 
  -5 -10   1        1.69        1.03      1.25 o 
  -4 -10   1        0.81        1.36      1.11 o 
  -3 -10   1        2.66        2.48      1.00 o 
  -2 -10   1        0.75        0.68      0.96 o 
  -1 -10   1        0.91        0.14      0.65 o 
   0 -10   1       39.22       38.48      1.81 o 
   1 -10   1        4.14        5.14      0.81 o 
   2 -10   1        7.89        9.32      1.21 o 
   3 -10   1       11.30       13.50      1.65 o 
   4 -10   1        9.48       10.61      1.40 o 
   5 -10   1        6.16        2.31      1.32 o 
  -6  -9   1        0.01       -1.19      1.19 o 
  -5  -9   1        2.62        0.67      1.19 o 
  -4  -9   1        7.40        7.13      1.48 o 
  -3  -9   1       70.13       70.17      3.02 o 
  -2  -9   1       91.06       83.44      3.43 o 
  -1  -9   1       29.10       25.89      2.57 o 
   0  -9   1      121.46      122.92      2.89 o 
   1  -9   1       95.19       95.12      2.24 o 
   2  -9   1       12.72       14.96      1.26 o 
   3  -9   1       32.41       35.42      1.71 o 
   4  -9   1        8.35        7.57      1.29 o 
   5  -9   1       12.52       13.71      1.44 o 
   6  -9   1        4.24        3.30      1.19 o 
  -7  -8   1        0.12       -0.38      1.36 o 
  -6  -8   1        0.04        0.40      1.11 o 
  -5  -8   1       15.00       14.87      1.91 o 
  -4  -8   1      102.52       93.89      3.82 o 
  -3  -8   1      257.36      230.80      5.07 o 
  -2  -8   1       83.23       81.89      3.23 o 
  -1  -8   1      160.62      156.20      8.29 o 
   0  -8   1      442.71      430.78      5.40 o 
   1  -8   1      342.83      330.89      4.57 o 
   2  -8   1       66.59       63.61      1.75 o 
   3  -8   1       19.00       20.26      1.29 o 
   4  -8   1        8.98        9.40      1.15 o 
   5  -8   1        4.83        3.58      0.96 o 
   6  -8   1        0.21        0.03      0.98 o 
   7  -8   1        1.01        0.49      1.09 o 
  -7  -7   1        0.01       -0.24      1.32 o 
  -6  -7   1        3.64        2.26      1.26 o 
  -5  -7   1       15.97       11.65      1.73 o 
  -4  -7   1      107.03       94.68      3.65 o 
  -3  -7   1      305.16      314.07      6.88 o 
  -2  -7   1       59.65       59.34      2.53 o 
  -1  -7   1       36.60       37.66      1.47 o 
   0  -7   1      202.05      199.29      2.67 o 
   1  -7   1      302.46      302.08      3.72 o 
   2  -7   1      167.18      154.08      2.67 o 
   3  -7   1        1.65        0.42      0.59 o 
   4  -7   1       62.65       68.77      2.27 o 
   5  -7   1       10.01       11.19      1.25 o 
   6  -7   1        4.28        3.96      1.06 o 
   7  -7   1        0.84        1.72      1.03 o 
  -7  -6   1        4.37        7.23      1.69 o 
  -6  -6   1        4.10        3.92      1.29 o 
  -5  -6   1        5.41        7.02      1.40 o 
  -4  -6   1       60.83       59.00      2.75 o 
  -3  -6   1      246.47      249.92      5.71 o 
  -2  -6   1       33.31       37.52      2.72 o 
  -1  -6   1       18.42       26.21      1.13 o 
   0  -6   1      234.87      213.27      2.65 o 
   1  -6   1      115.04      106.18      1.80 o 
   2  -6   1       85.16       90.09      2.00 o 
   3  -6   1        6.25        3.67      0.57 o 
   4  -6   1        1.11        0.55      0.65 o 
   5  -6   1       68.95       70.66      2.40 o 
   6  -6   1        0.47        1.10      1.27 o 
   7  -6   1        1.67        0.70      1.39 o 
  -8  -5   1       10.89        8.78      2.00 o 
  -7  -5   1        5.63        4.63      1.61 o 
  -6  -5   1        0.02        1.19      0.98 o 
  -5  -5   1       23.40       29.89      1.73 o 
  -4  -5   1      243.06      239.22      4.52 o 
  -3  -5   1      319.51      307.85      4.93 o 
  -2  -5   1        4.23        8.33      0.98 o 
  -1  -5   1        6.16        9.64      0.67 o 
   0  -5   1      282.54      276.14      4.68 o 
   1  -5   1      517.61      508.49      5.07 o 
   2  -5   1       15.52       15.74      0.91 o 
   3  -5   1      276.93      281.48      5.33 o 
   4  -5   1       14.20       13.14      1.18 o 
   5  -5   1       41.60       39.01      1.99 o 
   6  -5   1        0.10       -0.72      0.72 o 
   7  -5   1        7.16        7.12      1.39 o 
   8  -5   1        1.91        1.40      1.40 o 
  -8  -4   1        2.38        2.63      1.53 o 
  -7  -4   1       13.04       10.71      1.82 o 
  -6  -4   1        0.06       -0.44      0.76 o 
  -5  -4   1        1.64        1.66      0.79 o 
  -4  -4   1      445.65      438.14      6.75 o 
  -3  -4   1      611.73      644.00      8.55 o 
  -2  -4   1      365.76      417.13      5.60 o 
  -1  -4   1      584.65      633.31      7.76 o 
   0  -4   1      145.11      145.43      2.00 o 
   1  -4   1       17.58       17.34      0.62 o 
   2  -4   1       23.16       23.29      0.97 o 
   3  -4   1      103.88      109.68      2.54 o 
   4  -4   1        0.05       -0.55      0.55 o 
   5  -4   1       32.58       34.82      1.81 o 
   6  -4   1        0.37       -0.07      0.84 o 
   7  -4   1       20.00       17.84      1.68 o 
   8  -4   1        0.19       -0.47      1.24 o 
  -8  -3   1        5.70        8.24      1.93 o 
  -7  -3   1       23.50       30.60      2.11 o 
  -6  -3   1        0.37        0.54      0.76 o 
  -5  -3   1       36.42       36.69      1.54 o 
  -4  -3   1      290.19      309.65      4.45 o 
  -3  -3   1      575.81      620.67      7.09 o 
  -2  -3   1        3.41        4.49      0.67 o 
  -1  -3   1      352.01      378.83      6.31 o 
   0  -3   1      138.77      134.79      2.28 o 
   1  -3   1     1306.99     1249.14     11.36 o 
   2  -3   1      108.70       98.02      2.06 o 
   3  -3   1        2.46        1.15      0.47 o 
   4  -3   1        0.05       -0.15      0.57 o 
   5  -3   1        2.42        2.47      0.80 o 
   6  -3   1        8.13        8.86      1.19 o 
   7  -3   1        0.00       -0.67      0.85 o 
   8  -3   1        0.02       -0.14      1.22 o 
  -8  -2   1        5.83        4.76      1.61 o 
  -7  -2   1       16.29       20.15      1.77 o 
  -6  -2   1        3.69        4.07      0.92 o 
  -5  -2   1        0.94        1.53      0.61 o 
  -4  -2   1      278.95      271.99      4.11 o 
  -3  -2   1       42.66       38.72      1.42 o 
  -2  -2   1      154.44      206.64      2.74 o 
  -1  -2   1       78.78       70.80      1.30 o 
   0  -2   1      570.77      564.58      5.66 o 
   1  -2   1     7301.29     6453.17     79.78 o 
   2  -2   1     1220.49     1244.25     13.99 o 
   3  -2   1       46.53       47.86      1.25 o 
   4  -2   1        7.57        6.73      0.67 o 
   5  -2   1       30.92       27.11      1.52 o 
   6  -2   1        7.56        3.63      0.94 o 
   7  -2   1       26.38       24.12      3.91 o 
   8  -2   1       21.43       19.24      2.31 o 
  -8  -1   1        2.58        3.77      1.46 o 
  -7  -1   1       52.26       55.20      2.59 o 
  -6  -1   1      121.76      122.87      3.00 o 
  -5  -1   1        5.57        2.96      0.72 o 
  -4  -1   1       78.04       68.64      1.81 o 
  -3  -1   1      208.12      166.62      2.67 o 
  -2  -1   1       15.25       10.50      0.57 o 
  -1  -1   1     1925.33     1939.31     20.93 o 
   0  -1   1     2645.58     2320.77     22.31 o 
   1  -1   1       29.42       23.93      0.66 o 
   2  -1   1       61.77       49.43      0.99 o 
   3  -1   1        0.50        1.58      0.36 o 
   4  -1   1       57.19       56.02      1.42 o 
   5  -1   1        7.87        9.07      0.79 o 
   6  -1   1       35.47       33.30      1.95 o 
   7  -1   1       13.22       13.29      1.73 o 
   8  -1   1       49.57       50.41      3.26 o 
  -8   0   1       16.42       17.55      1.90 o 
  -7   0   1       75.59       72.34      2.94 o 
  -6   0   1      125.73      119.64      3.60 o 
  -5   0   1       55.09       52.22      1.77 o 
  -4   0   1       66.58       66.02      1.79 o 
  -3   0   1       25.39       22.14      0.93 o 
  -2   0   1     1069.11     1062.69     10.97 o 
  -1   0   1       50.57       45.75      0.79 o 
   0   0   1      378.06      388.65      8.66 o 
   1   0   1      125.68      121.51      1.27 o 
   2   0   1       13.82       16.07      0.56 o 
   3   0   1      667.43      701.96      7.04 o 
   4   0   1       49.94       54.58      1.58 o 
   5   0   1        0.01        0.68      0.57 o 
   6   0   1        6.47        7.09      0.98 o 
   7   0   1       16.73       16.90      1.68 o 
   8   0   1       12.70       13.39      1.79 o 
  -8   1   1        5.06        3.90      1.78 o 
  -7   1   1       32.85       34.02      2.19 o 
  -6   1   1       17.88       15.49      1.49 o 
  -5   1   1      100.60       99.05      2.13 o 
  -4   1   1        0.30        0.99      0.40 o 
  -3   1   1       27.45       23.62      0.81 o 
  -2   1   1      703.22      667.57      9.44 o 
  -1   1   1     5237.97     4519.54     39.43 o 
   0   1   1      567.23      586.81      6.84 o 
   1   1   1      188.25      188.39      2.55 o 
   2   1   1       16.17       15.49      0.89 o 
   3   1   1     1200.98     1260.88     13.04 o 
   4   1   1        0.28        0.68      0.71 o 
   5   1   1      216.96      220.30      3.84 o 
   6   1   1       24.62       30.62      1.60 o 
   7   1   1        6.40        6.91      1.08 o 
   8   1   1       14.01       16.08      2.22 o 
  -8   2   1        0.44        1.21      1.26 o 
  -7   2   1        2.72        4.16      1.28 o 
  -6   2   1      112.00      107.07      3.12 o 
  -5   2   1      165.05      157.18      3.51 o 
  -4   2   1       36.14       35.60      1.19 o 
  -3   2   1        6.51       13.49      1.10 o 
  -2   2   1     2201.73     2154.88     23.26 o 
  -1   2   1      627.94      644.22      6.60 o 
   0   2   1     1166.28     1169.86     10.36 o 
   1   2   1      136.79      126.08      1.97 o 
   2   2   1       63.92       63.51      1.26 o 
   3   2   1      221.26      248.38      4.58 o 
   4   2   1      175.21      176.01      3.07 o 
   5   2   1       21.29       24.19      1.30 o 
   6   2   1       17.88       15.00      1.24 o 
   7   2   1        0.04       -0.04      0.85 o 
   8   2   1        6.33        6.20      1.69 o 
  -8   3   1        8.29        9.91      2.31 o 
  -7   3   1       32.59       37.97      2.69 o 
  -6   3   1      174.92      173.38      4.15 o 
  -5   3   1      195.78      186.33      4.05 o 
  -4   3   1       23.81       27.45      1.39 o 
  -3   3   1       22.45       24.29      1.90 o 
  -2   3   1      866.62      870.16     10.22 o 
  -1   3   1      732.04      780.62      7.44 o 
   0   3   1        0.18        0.33      0.18 o 
   1   3   1       34.59       37.40      0.95 o 
   2   3   1      167.41      170.06      2.87 o 
   3   3   1      100.56      123.86      2.17 o 
   4   3   1      198.40      206.40      3.37 o 
   5   3   1      247.47      239.80      4.67 o 
   6   3   1       20.00       18.15      1.94 o 
   7   3   1        0.36       -0.59      0.85 o 
   8   3   1        5.25        5.91      1.40 o 
  -8   4   1       28.05       25.29      3.06 o 
  -7   4   1       42.88       48.79      2.51 o 
  -6   4   1       81.92       82.17      2.83 o 
  -5   4   1      102.52       93.61      2.81 o 
  -4   4   1       19.68       19.17      1.24 o 
  -3   4   1       16.45       17.92      2.22 o 
  -2   4   1      434.10      431.24      4.60 o 
  -1   4   1       20.90       26.33      0.81 o 
   0   4   1     1027.84      976.23     10.01 o 
   1   4   1      913.50      992.24     10.11 o 
   2   4   1      796.97      895.42     17.04 o 
   3   4   1        0.37       -0.06      0.36 o 
   4   4   1      164.52      163.68      2.86 o 
   5   4   1       24.70       31.51      1.73 o 
   6   4   1       20.22       19.18      1.63 o 
   7   4   1        0.93        5.16      1.20 o 
   8   4   1        0.43        0.60      1.47 o 
  -8   5   1       14.68       13.86      1.82 o 
  -7   5   1       16.91       16.60      1.75 o 
  -6   5   1       39.16       45.12      3.31 o 
  -5   5   1       53.42       50.39      2.18 o 
  -4   5   1       47.74       39.13      1.73 o 
  -3   5   1        5.68        5.77      0.70 o 
  -2   5   1       52.74       50.18      1.37 o 
  -1   5   1       56.37       59.97      1.34 o 
   0   5   1      641.48      692.86      6.98 o 
   1   5   1     1602.22     1648.97     26.05 o 
   2   5   1      131.14      133.98      2.53 o 
   3   5   1       60.83       50.51      3.53 o 
   4   5   1      708.76      687.65     10.80 o 
   5   5   1      165.53      170.07      3.97 o 
   6   5   1       48.78       49.25      2.94 o 
   7   5   1        4.06        4.09      1.42 o 
   8   5   1       17.06       21.03      2.52 o 
  -7   6   1        5.59        5.13      1.30 o 
  -6   6   1       28.46       24.94      1.68 o 
  -5   6   1       65.66       70.72      2.34 o 
  -4   6   1        3.25        2.71      0.74 o 
  -3   6   1       59.12       54.87      1.68 o 
  -2   6   1        3.51        3.83      0.53 o 
  -1   6   1       80.43       89.89      1.81 o 
   0   6   1      108.42      118.81      2.12 o 
   1   6   1      905.77      937.55     11.47 o 
   2   6   1      207.14      230.63      6.78 o 
   3   6   1      295.48      294.04      4.82 o 
   4   6   1      927.22      866.19     14.02 o 
   5   6   1      344.03      315.86      7.22 o 
   6   6   1       72.08       68.77      3.94 o 
   7   6   1       40.80       46.57      3.16 o 
   8   6   1        0.05        1.39      1.46 o 
  -7   7   1        6.11        4.23      1.16 o 
  -6   7   1        0.01       -0.06      0.79 o 
  -5   7   1        6.03        7.87      1.08 o 
  -4   7   1        0.51        1.07      0.68 o 
  -3   7   1       32.19       32.10      1.58 o 
  -2   7   1       49.76       46.29      1.33 o 
  -1   7   1       75.10       81.42      1.55 o 
   0   7   1      196.11      205.02      3.02 o 
   1   7   1      423.95      426.92      6.27 o 
   2   7   1       14.77       14.30      1.47 o 
   3   7   1       97.68      101.64      4.89 o 
   4   7   1      282.74      236.62     12.69 o 
   5   7   1      145.81      155.32      6.41 o 
   6   7   1       41.27       38.86      2.81 o 
   7   7   1        5.54        4.07      2.83 o 
  -7   8   1        0.39        3.02      1.17 o 
  -6   8   1        0.74        0.17      0.87 o 
  -5   8   1       32.62       34.25      1.87 o 
  -4   8   1       25.43       24.32      1.51 o 
  -3   8   1       24.29       24.53      1.37 o 
  -2   8   1       95.30      103.82      2.23 o 
  -1   8   1       57.62       50.21      1.32 o 
   0   8   1       99.99      105.96      2.49 o 
   1   8   1       31.95       30.78      1.99 o 
   2   8   1      208.96      218.10      5.48 o 
   3   8   1       55.30       53.02      3.50 o 
   4   8   1       19.24       19.16      1.96 o 
   5   8   1       21.08       24.55      2.33 o 
   6   8   1       13.44       18.88      2.73 o 
   7   8   1        7.36        7.80      2.66 o 
  -6   9   1        2.47        1.30      1.04 o 
  -5   9   1       11.10       11.76      2.18 o 
  -4   9   1        7.71        8.92      1.13 o 
  -3   9   1        1.71        0.40      0.68 o 
  -2   9   1       52.55       47.10      2.24 o 
  -1   9   1       16.63       19.32      1.08 o 
   0   9   1       48.61       46.99      1.82 o 
   1   9   1      219.78      237.61      5.91 o 
   2   9   1        5.61        4.71      1.87 o 
   3   9   1       60.14       59.29      3.25 o 
   4   9   1       16.33       13.74      1.83 o 
   5   9   1       21.79       25.63      4.00 o 
   6   9   1       11.60       10.00      2.06 o 
  -5  10   1        8.38        8.33      1.32 o 
  -4  10   1        0.27        0.44      0.79 o 
  -3  10   1        2.04        0.06      0.73 o 
  -2  10   1        0.86        0.00      0.68 o 
  -1  10   1       50.92       49.36      1.68 o 
   0  10   1       25.23       28.24      1.90 o 
   1  10   1        0.33       -0.51      0.73 o 
   2  10   1       15.64       14.61      1.83 o 
   3  10   1       22.67       21.81      2.14 o 
   4  10   1        1.38        1.21      1.18 o 
   5  10   1       17.21       15.96      2.25 o 
   6  10   1       10.72       11.54      2.10 o 
  -5  11   1        1.79        1.97      1.20 o 
  -4  11   1        1.10        2.15      1.12 o 
  -3  11   1        0.84        0.02      0.83 o 
  -2  11   1       10.31       11.59      1.34 o 
  -1  11   1        0.12       -0.02      0.73 o 
   0  11   1        2.53        1.77      0.76 o 
   1  11   1       24.53       22.64      1.91 o 
   2  11   1        0.01        1.54      1.10 o 
   3  11   1        7.88        3.91      1.65 o 
   4  11   1        6.03        9.06      1.79 o 
   5  11   1        0.00       -0.64      1.27 o 
  -4  12   1        6.32        4.93      1.34 o 
  -3  12   1        2.53        2.31      1.09 o 
  -2  12   1        0.90       -0.42      1.02 o 
  -1  12   1        1.82        2.56      1.02 o 
   0  12   1        0.01       -0.16      0.76 o 
   1  12   1        0.21       -0.32      0.91 o 
   2  12   1        0.42        0.47      1.02 o 
   3  12   1        9.92        7.56      1.84 o 
   4  12   1        6.46        4.89      1.75 o 
  -2  13   1        0.08       -1.06      1.06 o 
  -1  13   1       10.56       13.37      1.66 o 
   0  13   1       31.85       35.44      3.89 o 
   1  13   1        3.19        2.89      1.04 o 
   2  13   1        4.90        8.31      1.70 o 
   3  13   1        0.01        0.90      1.44 o 
  -1 -13   2        1.26        0.69      1.08 o 
   0 -13   2        0.36        1.44      1.09 o 
   1 -13   2        2.01        1.35      1.14 o 
  -3 -12   2        6.26        7.97      1.44 o 
  -2 -12   2        7.58       10.98      1.46 o 
  -1 -12   2        1.41        1.66      0.91 o 
   0 -12   2       12.91       14.10      1.49 o 
   1 -12   2        2.25        3.20      1.13 o 
   2 -12   2        0.55       -0.28      1.16 o 
   3 -12   2        0.99       -0.59      1.25 o 
  -4 -11   2        0.95        0.25      1.28 o 
  -3 -11   2       26.79       29.41      1.90 o 
  -2 -11   2        7.32        8.17      1.52 o 
  -1 -11   2       20.02       20.42      1.55 o 
   0 -11   2        1.93        2.64      0.84 o 
   1 -11   2       27.97       32.65      1.85 o 
   2 -11   2        4.66        4.48      1.87 o 
   3 -11   2        0.68        0.61      0.91 o 
   4 -11   2        1.32        0.82      1.29 o 
  -5 -10   2        0.23        0.90      1.24 o 
  -4 -10   2       26.17       29.36      2.60 o 
  -3 -10   2       39.54       33.91      2.26 o 
  -2 -10   2       54.34       53.89      3.84 o 
  -1 -10   2        9.93       11.11      1.18 o 
   0 -10   2        2.68        2.55      0.79 o 
   1 -10   2       11.74        9.26      1.11 o 
   2 -10   2       20.79       15.66      1.46 o 
   3 -10   2        0.01       -0.69      0.85 o 
   4 -10   2        0.59       -0.16      0.92 o 
   5 -10   2        2.57        1.13      1.10 o 
  -6  -9   2       10.37       17.86      2.43 o 
  -5  -9   2        0.68       -1.01      1.01 o 
  -4  -9   2        8.48        7.42      1.56 o 
  -3  -9   2       68.58       66.35      2.76 o 
  -2  -9   2      201.48      183.45      5.25 o 
  -1  -9   2        0.37        1.45      0.66 o 
   0  -9   2       18.11       20.02      1.31 o 
   1  -9   2       40.37       32.67      1.43 o 
   2  -9   2        2.46        1.98      0.79 o 
   3  -9   2        0.33        0.49      0.70 o 
   4  -9   2        2.92        3.85      0.96 o 
   5  -9   2        0.12        0.40      0.90 o 
   6  -9   2        4.32        3.56      1.46 o 
  -6  -8   2        0.62        1.31      1.34 o 
  -5  -8   2        1.17        1.34      1.24 o 
  -4  -8   2        6.65        7.63      1.48 o 
  -3  -8   2        1.03        1.62      0.86 o 
  -2  -8   2       18.63       16.11      1.65 o 
  -1  -8   2      116.92       99.11      2.78 o 
   0  -8   2       16.71       17.51      1.04 o 
   1  -8   2      118.95      107.83      2.36 o 
   2  -8   2       43.49       36.79      1.40 o 
   3  -8   2        2.07        3.30      0.79 o 
   4  -8   2        0.30       -0.61      0.68 o 
   5  -8   2        6.27        6.23      1.12 o 
   6  -8   2        0.13        0.83      0.98 o 
   7  -8   2        2.21       -0.14      2.51 o 
  -7  -7   2        3.73        1.79      1.42 o 
  -6  -7   2        1.50        1.66      1.25 o 
  -5  -7   2       11.48       11.95      1.72 o 
  -4  -7   2       21.42       16.60      1.79 o 
  -3  -7   2        1.33        0.89      0.82 o 
  -2  -7   2      209.21      201.55      4.99 o 
  -1  -7   2       29.95       30.06      1.57 o 
   0  -7   2       32.07       29.49      1.16 o 
   1  -7   2      114.63      113.41      2.46 o 
   2  -7   2       91.12       83.09      2.46 o 
   3  -7   2        0.20       -0.48      0.48 o 
   4  -7   2        2.55        2.41      0.87 o 
   5  -7   2        1.51        2.62      0.91 o 
   6  -7   2        0.35        1.15      0.96 o 
   7  -7   2        0.06        0.04      1.00 o 
  -7  -6   2        1.70        0.58      1.21 o 
  -6  -6   2       38.35       41.62      2.85 o 
  -5  -6   2       50.35       50.43      2.84 o 
  -4  -6   2        9.25        5.77      1.24 o 
  -3  -6   2        0.01        0.60      0.70 o 
  -2  -6   2      126.08      135.74      3.72 o 
  -1  -6   2      526.32      531.53     12.88 o 
   0  -6   2      111.53      110.90      1.77 o 
   1  -6   2       45.06       47.84      1.22 o 
   2  -6   2        4.77        5.03      0.69 o 
   3  -6   2        8.71        8.70      0.79 o 
   4  -6   2       71.84       70.88      2.27 o 
   5  -6   2       11.90       10.57      1.33 o 
   6  -6   2        1.52        2.93      1.15 o 
   7  -6   2        9.54       11.14      2.15 o 
  -8  -5   2       11.63       10.23      2.10 o 
  -7  -5   2       51.27       57.44      4.42 o 
  -6  -5   2       31.96       31.74      2.42 o 
  -5  -5   2      297.21      280.87      6.63 o 
  -4  -5   2        2.73        1.40      0.73 o 
  -3  -5   2       15.54       13.76      0.99 o 
  -2  -5   2      330.63      357.52      5.68 o 
  -1  -5   2      148.02      165.57      2.98 o 
   0  -5   2        6.48        7.85      0.48 o 
   1  -5   2       29.29       30.01      0.95 o 
   2  -5   2        0.13       -0.12      0.40 o 
   3  -5   2      100.84      109.48      2.42 o 
   4  -5   2       32.60       32.38      1.65 o 
   5  -5   2       66.83       61.49      2.38 o 
   6  -5   2       11.68        6.76      2.02 o 
   7  -5   2        7.36        7.22      1.39 o 
   8  -5   2        0.04        0.81      1.67 o 
  -8  -4   2       39.86       49.88     10.90 o 
  -7  -4   2        7.31        7.96      1.63 o 
  -6  -4   2       44.62       43.59      2.26 o 
  -5  -4   2      253.81      241.35      4.90 o 
  -4  -4   2       34.86       34.61      1.65 o 
  -3  -4   2       38.75       45.76      1.06 o 
  -2  -4   2      115.88      136.62      1.98 o 
  -1  -4   2        6.36        6.11      0.39 o 
   0  -4   2       35.80       30.57      0.82 o 
   1  -4   2      761.39      760.25      7.49 o 
   2  -4   2      726.37      768.66      8.53 o 
   3  -4   2      604.43      601.19      8.11 o 
   4  -4   2       88.54       82.45      3.00 o 
   5  -4   2       26.89       25.38      1.62 o 
   6  -4   2       13.26       12.57      1.67 o 
   7  -4   2        5.75        6.09      1.39 o 
   8  -4   2        3.99        3.74      1.56 o 
  -8  -3   2        3.06        6.29      2.27 o 
  -7  -3   2       12.15       12.54      1.59 o 
  -6  -3   2      177.85      174.38      4.31 o 
  -5  -3   2      118.38      108.59      2.57 o 
  -4  -3   2      111.67       96.85      2.20 o 
  -3  -3   2       61.66       63.62      1.81 o 
  -2  -3   2      677.50      748.43      7.23 o 
  -1  -3   2      243.89      262.41      3.04 o 
   0  -3   2       36.63       34.79      0.79 o 
   1  -3   2      798.36      838.65      8.69 o 
   2  -3   2     1600.63     1587.19     20.41 o 
   3  -3   2        5.72        6.40      0.78 o 
   4  -3   2      116.18      108.60      2.68 o 
   5  -3   2      109.44      104.48      2.90 o 
   6  -3   2       16.51       15.48      1.67 o 
   7  -3   2        0.70        0.22      1.14 o 
   8  -3   2        7.36        6.25      2.71 o 
  -8  -2   2        7.67        4.57      1.66 o 
  -7  -2   2        3.19        1.75      1.01 o 
  -6  -2   2       77.72       72.57      2.32 o 
  -5  -2   2      585.79      556.33      7.35 o 
  -4  -2   2       22.69       26.70      1.18 o 
  -3  -2   2      197.96      206.59      3.11 o 
  -2  -2   2       23.22       29.73      0.89 o 
  -1  -2   2       25.23       18.74      0.46 o 
   0  -2   2     1880.91     1916.06     20.07 o 
   1  -2   2    10923.88     9490.59    100.66 o 
   2  -2   2     3696.62     3833.97     46.58 o 
   3  -2   2      349.97      348.32      4.49 o 
   4  -2   2       89.43       80.33      1.96 o 
   5  -2   2      395.24      372.75      5.35 o 
   6  -2   2       43.30       43.90      2.94 o 
   7  -2   2        9.12        9.66      1.85 o 
   8  -2   2        4.61        6.79      1.69 o 
  -8  -1   2        0.24        0.54      1.29 o 
  -7  -1   2        0.69        1.23      0.98 o 
  -6  -1   2       81.77       74.29      2.41 o 
  -5  -1   2      131.64      136.90      2.94 o 
  -4  -1   2        6.75        8.75      0.78 o 
  -3  -1   2        0.92        0.06      0.30 o 
  -2  -1   2      418.58      452.19      5.15 o 
  -1  -1   2      286.52      263.62      2.57 o 
   0  -1   2      137.17      169.50      1.96 o 
   1  -1   2    15081.64    13690.25    144.11 o 
   2  -1   2      736.53      807.40      8.45 o 
   3  -1   2       10.12        6.71      0.53 o 
   4  -1   2      149.05      159.82      2.61 o 
   5  -1   2      434.72      437.83      5.44 o 
   6  -1   2      406.62      402.89      6.17 o 
   7  -1   2       11.97       11.46      1.48 o 
   8  -1   2        1.51        2.66      1.39 o 
  -8   0   2        2.15        1.30      1.09 o 
  -7   0   2       37.17       33.27      2.15 o 
  -6   0   2       17.14       19.53      1.63 o 
  -5   0   2       11.53       10.10      1.02 o 
  -4   0   2      425.00      433.65      5.73 o 
  -3   0   2      520.81      522.77      6.21 o 
  -2   0   2      183.79      173.75      2.21 o 
  -1   0   2      117.75      126.60      1.39 o 
   0   0   2       59.51       70.43      0.84 o 
   1   0   2       55.62       53.72      0.67 o 
   2   0   2       56.06       50.20      1.12 o 
   3   0   2       49.31       50.59      1.14 o 
   4   0   2      354.87      347.47      6.13 o 
   5   0   2      396.16      421.79      5.96 o 
   6   0   2      124.69      127.14      3.07 o 
   7   0   2        0.39        0.13      0.86 o 
   8   0   2        0.33       -0.85      0.96 o 
  -8   1   2        2.63        0.86      1.71 o 
  -7   1   2        6.96        7.77      1.32 o 
  -6   1   2       26.33       27.17      3.09 o 
  -5   1   2       10.31       10.24      0.85 o 
  -4   1   2      134.42      144.85      2.44 o 
  -3   1   2      353.64      390.41      4.45 o 
  -2   1   2     1344.68     1330.92     13.79 o 
  -1   1   2     1581.77     1514.83     13.23 o 
   0   1   2      127.54      129.17      1.60 o 
   1   1   2     1763.13     1825.98     17.56 o 
   2   1   2     1007.78      975.89     10.02 o 
   3   1   2        1.97        2.60      0.46 o 
   4   1   2       17.80       23.30      1.09 o 
   5   1   2      220.35      220.80      7.27 o 
   6   1   2       40.07       38.85      3.07 o 
   7   1   2        4.29        2.15      0.85 o 
   8   1   2        0.22        1.05      0.97 o 
  -8   2   2        4.45        4.96      1.53 o 
  -7   2   2       26.11       29.02      2.68 o 
  -6   2   2      140.48      135.42      6.49 o 
  -5   2   2        2.33        0.95      0.69 o 
  -4   2   2        0.34        1.12      0.44 o 
  -3   2   2      899.63      923.33      9.80 o 
  -2   2   2       85.18      102.50      1.94 o 
  -1   2   2      104.19      111.66      1.63 o 
   0   2   2     8660.80     7399.51     83.69 o 
   1   2   2      339.86      353.02      3.90 o 
   2   2   2      442.85      425.88      4.91 o 
   3   2   2      225.64      203.41      3.07 o 
   4   2   2       90.09      109.91      3.40 o 
   5   2   2        3.77        2.94      0.70 o 
   6   2   2       79.10       81.46      3.42 o 
   7   2   2        0.96        0.89      0.77 o 
   8   2   2        0.08       -0.52      1.23 o 
  -8   3   2        4.32        5.23      1.67 o 
  -7   3   2       16.16       13.77      1.57 o 
  -6   3   2        0.01        0.78      0.83 o 
  -5   3   2        0.56        0.81      0.72 o 
  -4   3   2        0.51       -0.28      0.51 o 
  -3   3   2      144.74      170.80      3.27 o 
  -2   3   2       35.05       25.32      0.85 o 
  -1   3   2       59.56       84.02      1.34 o 
   0   3   2      259.79      226.34      2.58 o 
   1   3   2       79.75      100.23      1.85 o 
   2   3   2      302.53      312.52      5.76 o 
   3   3   2       31.92       29.08      1.06 o 
   4   3   2       17.13       19.92      1.19 o 
   5   3   2      227.33      222.27      3.88 o 
   6   3   2        7.17        9.07      1.07 o 
   7   3   2       15.44       15.16      1.63 o 
   8   3   2        6.22        4.84      1.37 o 
  -8   4   2       10.17       12.23      1.70 o 
  -7   4   2        4.56        3.31      1.33 o 
  -6   4   2        0.06       -0.08      0.83 o 
  -5   4   2        0.39       -0.29      0.77 o 
  -4   4   2       24.86       27.77      1.43 o 
  -3   4   2       14.96       15.33      1.01 o 
  -2   4   2       76.59       83.52      2.51 o 
  -1   4   2      138.84      135.23      2.00 o 
   0   4   2      871.64      824.99      7.32 o 
   1   4   2       73.73       67.33      1.31 o 
   2   4   2        3.47        5.13      0.54 o 
   3   4   2      977.33     1015.48     10.88 o 
   4   4   2       82.56       85.62      1.98 o 
   5   4   2       31.89       32.65      1.78 o 
   6   4   2       98.82      100.85      3.20 o 
   7   4   2       17.70       20.44      1.85 o 
   8   4   2        1.38        1.69      1.05 o 
  -8   5   2        1.96        1.81      1.18 o 
  -7   5   2        0.60       -0.92      0.92 o 
  -6   5   2       21.78       18.96      1.66 o 
  -5   5   2       32.60       32.91      1.80 o 
  -4   5   2        0.39        0.52      0.51 o 
  -3   5   2       48.62       43.96      1.44 o 
  -2   5   2       20.02       17.26      0.75 o 
  -1   5   2      132.46       99.54      1.78 o 
   0   5   2      525.34      554.84      5.84 o 
   1   5   2      333.69      344.78      4.87 o 
   2   5   2      770.93      857.44     10.58 o 
   3   5   2      231.87      206.02      3.82 o 
   4   5   2      316.11      303.92      5.32 o 
   5   5   2       58.47       50.83      2.18 o 
   6   5   2        4.72        4.63      1.08 o 
   7   5   2        6.46        5.92      1.46 o 
   8   5   2        2.01        0.41      1.29 o 
  -7   6   2        3.31        2.27      1.02 o 
  -6   6   2       30.67       27.82      1.74 o 
  -5   6   2       61.80       56.87      2.14 o 
  -4   6   2      231.60      223.97      3.99 o 
  -3   6   2        0.24       -0.37      0.37 o 
  -2   6   2       80.69       79.57      1.53 o 
  -1   6   2      408.69      415.73      5.91 o 
   0   6   2        7.12        8.82      0.72 o 
   1   6   2        5.28        8.60      0.51 o 
   2   6   2      112.25      122.81      4.05 o 
   3   6   2      237.90      241.49      4.28 o 
   4   6   2      275.17      283.17      5.15 o 
   5   6   2       18.52       17.80      1.92 o 
   6   6   2        0.41        0.71      0.99 o 
   7   6   2       39.87       42.96      3.06 o 
   8   6   2        0.86        0.65      1.39 o 
  -7   7   2        2.43       -0.23      0.95 o 
  -6   7   2       56.23       55.62      2.37 o 
  -5   7   2       78.01       80.07      3.47 o 
  -4   7   2       11.20       11.43      1.09 o 
  -3   7   2      162.36      161.12      3.12 o 
  -2   7   2        0.68        0.70      0.39 o 
  -1   7   2       63.28       50.63      1.58 o 
   0   7   2        6.74        6.94      0.60 o 
   1   7   2        3.40        1.74      0.41 o 
   2   7   2       73.91       70.70      2.93 o 
   3   7   2       13.03       11.74      1.87 o 
   4   7   2       18.37       18.86      1.84 o 
   5   7   2        5.07        8.08      1.48 o 
   6   7   2        1.37        1.69      1.15 o 
   7   7   2       18.85       22.27      3.44 o 
  -7   8   2        4.59        3.75      1.21 o 
  -6   8   2        2.84        4.04      1.07 o 
  -5   8   2       38.69       35.44      2.34 o 
  -4   8   2      102.23      101.63      2.75 o 
  -3   8   2        7.95       10.28      0.99 o 
  -2   8   2       50.27       49.27      1.65 o 
  -1   8   2      138.05      131.11      2.54 o 
   0   8   2       70.19       72.71      2.03 o 
   1   8   2        3.44        3.94      0.86 o 
   2   8   2      103.74       89.67      3.32 o 
   3   8   2        1.60        0.17      1.07 o 
   4   8   2        0.43        0.45      0.88 o 
   5   8   2        0.44       -0.12      1.28 o 
   6   8   2        0.04       -0.96      0.99 o 
   7   8   2        1.76       -0.51      1.21 o 
  -6   9   2       11.01       14.00      1.75 o 
  -5   9   2        7.63        8.32      1.25 o 
  -4   9   2       37.89       40.86      2.34 o 
  -3   9   2       58.42       55.19      2.05 o 
  -2   9   2      173.94      163.91      3.65 o 
  -1   9   2      127.59      123.05      3.02 o 
   0   9   2       33.77       31.67      1.53 o 
   1   9   2        5.80        5.27      1.12 o 
   2   9   2       40.86       42.00      2.52 o 
   3   9   2        1.44        0.22      1.40 o 
   4   9   2        4.79        3.61      1.19 o 
   5   9   2        1.36        0.94      1.07 o 
   6   9   2        3.38        2.67      1.41 o 
   7   9   2        0.66       -0.22      1.28 o 
  -5  10   2        5.76        5.72      1.22 o 
  -4  10   2       29.79       32.95      1.85 o 
  -3  10   2       68.54       68.68      2.33 o 
  -2  10   2       49.12       48.82      2.11 o 
  -1  10   2      101.09      100.19      2.30 o 
   0  10   2        0.22        0.39      0.76 o 
   1  10   2        0.53       -0.12      0.74 o 
   2  10   2       16.92       13.98      2.01 o 
   3  10   2        1.76        1.24      1.48 o 
   4  10   2       10.34       10.80      1.78 o 
   5  10   2       24.03       27.92      2.87 o 
   6  10   2        0.51       -0.31      1.62 o 
  -5  11   2        0.59       -1.01      1.01 o 
  -4  11   2       21.55       20.41      2.71 o 
  -3  11   2       25.64       27.15      1.85 o 
  -2  11   2       33.31       38.52      1.99 o 
  -1  11   2        0.90        1.50      0.81 o 
   0  11   2       37.30       39.71      2.30 o 
   1  11   2       69.94       69.11      4.05 o 
   2  11   2        8.71        6.83      2.07 o 
   3  11   2        1.78        0.56      1.11 o 
   4  11   2        9.49       11.49      1.98 o 
   5  11   2       30.87       29.62      3.69 o 
  -4  12   2        2.00        1.90      1.12 o 
  -3  12   2        4.15        3.87      1.20 o 
  -2  12   2        8.00        8.72      1.89 o 
  -1  12   2       20.48       22.65      2.14 o 
   0  12   2       20.67       19.75      1.49 o 
   1  12   2       30.40       28.93      2.23 o 
   2  12   2        0.22        0.79      0.99 o 
   3  12   2        0.60       -0.47      1.10 o 
   4  12   2        7.37        3.59      1.65 o 
  -2  13   2        1.46        1.17      1.25 o 
  -1  13   2        0.37        0.13      0.99 o 
   0  13   2        0.83        0.96      1.02 o 
   1  13   2        0.00        0.65      1.14 o 
   2  13   2        0.13       -0.31      1.11 o 
   3  13   2        0.01       -1.23      1.23 o 
  -3 -12   3        7.98        7.63      1.42 o 
  -2 -12   3        7.22        5.82      1.25 o 
  -1 -12   3       18.95       22.04      1.76 o 
   0 -12   3        1.85        3.02      1.04 o 
   1 -12   3        0.94        0.88      1.04 o 
   2 -12   3        0.37        0.32      1.25 o 
   3 -12   3        0.13        0.13      1.23 o 
  -4 -11   3        0.92        0.41      1.06 o 
  -3 -11   3        0.08       -0.34      0.90 o 
  -2 -11   3        1.14        1.11      0.92 o 
  -1 -11   3        0.01        0.51      0.82 o 
   0 -11   3        7.08        7.33      1.17 o 
   1 -11   3        5.46        6.94      1.14 o 
   2 -11   3        5.38       11.18      1.66 o 
   3 -11   3        1.73        0.95      1.00 o 
   4 -11   3        0.87       -0.35      1.10 o 
  -5 -10   3        2.18        3.26      1.28 o 
  -4 -10   3        0.85        1.24      1.01 o 
  -3 -10   3        0.23        0.36      0.77 o 
  -2 -10   3       22.14       21.33      1.72 o 
  -1 -10   3        3.34        3.59      0.90 o 
   0 -10   3        7.99        9.71      1.15 o 
   1 -10   3       20.31       19.90      1.72 o 
   2 -10   3       23.26       22.96      1.67 o 
   3 -10   3        4.59        3.64      1.39 o 
   4 -10   3        6.10        5.98      1.29 o 
   5 -10   3        0.05       -0.18      1.07 o 
  -6  -9   3        0.92        1.63      1.50 o 
  -5  -9   3        0.80       -0.25      1.13 o 
  -4  -9   3        0.46       -0.19      1.05 o 
  -3  -9   3       33.18       35.58      2.96 o 
  -2  -9   3       39.51       41.61      2.58 o 
  -1  -9   3       10.92        8.37      1.17 o 
   0  -9   3        0.03        0.13      0.59 o 
   1  -9   3       27.18       30.90      1.42 o 
   2  -9   3       10.97       13.02      1.15 o 
   3  -9   3        8.11        9.99      1.28 o 
   4  -9   3        0.17        0.56      0.84 o 
   5  -9   3       18.77       22.92      1.76 o 
   6  -9   3        2.27        2.25      1.14 o 
  -6  -8   3        1.81        0.11      1.23 o 
  -5  -8   3        0.39        0.37      1.02 o 
  -4  -8   3        1.39        1.85      1.09 o 
  -3  -8   3       69.29       69.43      5.83 o 
  -2  -8   3       28.44       26.90      1.63 o 
  -1  -8   3        8.47        7.70      0.94 o 
   0  -8   3       39.81       41.06      1.49 o 
   1  -8   3       14.48       13.48      1.00 o 
   2  -8   3       14.77       16.46      1.07 o 
   3  -8   3       12.98       13.66      1.18 o 
   4  -8   3        0.01        0.78      0.76 o 
   5  -8   3        1.35        3.09      1.01 o 
   6  -8   3       10.33       14.01      1.58 o 
  -7  -7   3        2.22        2.56      1.60 o 
  -6  -7   3        1.78        1.04      1.27 o 
  -5  -7   3        2.56        2.74      1.44 o 
  -4  -7   3       38.57       34.93      3.52 o 
  -3  -7   3       93.29       91.13      5.16 o 
  -2  -7   3      423.92      401.77      6.51 o 
  -1  -7   3       80.33       78.67      2.37 o 
   0  -7   3       76.49       76.02      1.84 o 
   1  -7   3      118.20      115.39      2.11 o 
   2  -7   3       21.05       21.64      1.12 o 
   3  -7   3        0.01       -0.22      0.55 o 
   4  -7   3       17.27       15.63      1.98 o 
   5  -7   3        7.77        4.40      1.15 o 
   6  -7   3        7.44        6.99      1.23 o 
   7  -7   3        3.76        3.96      1.19 o 
  -7  -6   3       13.34       13.70      2.24 o 
  -6  -6   3        2.27        2.55      1.21 o 
  -5  -6   3       53.80       46.17      5.28 o 
  -4  -6   3        5.82        4.51      1.15 o 
  -3  -6   3       47.81       48.87      2.43 o 
  -2  -6   3       95.97       97.34      3.25 o 
  -1  -6   3      199.82      210.10      3.35 o 
   0  -6   3       54.31       66.66      1.36 o 
   1  -6   3      269.65      244.49      3.20 o 
   2  -6   3      149.18      152.60      2.67 o 
   4  -6   3      111.99      117.32      2.90 o 
   5  -6   3       11.32       10.00      1.30 o 
   6  -6   3        8.93       11.11      1.44 o 
   7  -6   3        0.57        0.34      1.11 o 
  -7  -5   3        1.18        0.39      1.22 o 
  -6  -5   3        0.20       -0.10      0.99 o 
  -5  -5   3       23.63       19.04      1.89 o 
  -4  -5   3      284.40      259.84      6.00 o 
  -3  -5   3       32.47       39.54      2.22 o 
  -2  -5   3      199.89      211.92      2.85 o 
  -1  -5   3       37.89       42.72      0.88 o 
   0  -5   3        5.55        5.98      0.48 o 
   1  -5   3      322.73      317.92      3.65 o 
   2  -5   3       98.52       89.71      2.05 o 
   3  -5   3       33.99       36.65      1.50 o 
   4  -5   3      175.43      174.26      4.52 o 
   5  -5   3        2.93        2.77      1.33 o 
   6  -5   3        6.04        4.79      1.49 o 
   7  -5   3        0.14        0.69      1.24 o 
   8  -5   3        0.28       -1.17      1.17 o 
  -8  -4   3        5.86        8.34      2.35 o 
  -7  -4   3        4.31        3.03      1.37 o 
  -6  -4   3        5.77        3.82      1.29 o 
  -5  -4   3       13.70       11.31      1.77 o 
  -4  -4   3      123.23      118.70      3.01 o 
  -3  -4   3        0.53        1.35      0.37 o 
  -2  -4   3       86.69       86.07      1.56 o 
  -1  -4   3        2.11        1.13      0.26 o 
   0  -4   3       97.85       98.00      2.24 o 
   1  -4   3       19.96       25.43      0.88 o 
   2  -4   3     2632.53     2567.08     25.16 o 
   3  -4   3      721.56      709.96      9.35 o 
   4  -4   3        4.97        5.13      0.88 o 
   5  -4   3       74.01       69.03      3.23 o 
   6  -4   3        9.05        9.19      1.29 o 
   7  -4   3        0.81       -0.57      1.05 o 
   8  -4   3        0.16       -1.21      1.21 o 
  -8  -3   3        2.13        2.44      1.88 o 
  -7  -3   3        0.20        1.62      0.98 o 
  -6  -3   3       17.82       21.24      1.71 o 
  -5  -3   3       10.33        9.86      1.75 o 
  -4  -3   3       56.58       59.33      1.85 o 
  -3  -3   3       77.64       86.13      1.86 o 
  -2  -3   3       53.39       66.18      1.28 o 
  -1  -3   3       81.59       59.00      1.03 o 
   0  -3   3       58.99       80.35      1.55 o 
   1  -3   3     2263.25     2295.84     22.15 o 
   2  -3   3     1644.93     1732.94     19.34 o 
   3  -3   3      227.69      215.26      3.80 o 
   4  -3   3      141.05      142.83      5.08 o 
   5  -3   3      111.12      100.73      2.90 o 
   6  -3   3        4.94        4.87      1.03 o 
   7  -3   3       41.81       48.65      3.17 o 
   8  -3   3        0.15       -0.13      1.21 o 
  -8  -2   3        3.83        4.43      1.63 o 
  -7  -2   3        0.05       -0.71      0.92 o 
  -6  -2   3       16.52       15.46      1.29 o 
  -5  -2   3      511.98      510.44      6.97 o 
  -4  -2   3        9.97        7.06      1.13 o 
  -3  -2   3        0.32        0.13      0.32 o 
  -2  -2   3       44.07       38.12      1.07 o 
  -1  -2   3      426.96      408.04      3.41 o 
   0  -2   3      223.47      215.31      2.41 o 
   1  -2   3     1419.77     1570.40     17.11 o 
   2  -2   3      215.34      186.91      3.09 o 
   3  -2   3       88.06       76.73      3.34 o 
   4  -2   3      126.24      121.28      2.47 o 
   5  -2   3      316.49      308.06      4.76 o 
   6  -2   3      173.30      164.02      5.95 o 
   7  -2   3        1.50        1.81      1.08 o 
   8  -2   3        2.02        2.85      1.36 o 
  -8  -1   3        0.04        1.07      1.37 o 
  -7  -1   3       13.28       14.82      1.69 o 
  -6  -1   3       39.04       34.91      2.31 o 
  -5  -1   3        0.04        0.19      0.55 o 
  -4  -1   3      450.20      455.60      6.01 o 
  -3  -1   3       10.87       16.23      0.85 o 
  -2  -1   3       29.54       21.81      0.72 o 
  -1  -1   3     1160.74     1130.47     10.17 o 
   0  -1   3      317.86      307.87      3.04 o 
   1  -1   3      642.22      732.11      8.35 o 
   2  -1   3       65.79       94.14      1.71 o 
   3  -1   3      401.21      437.43      4.88 o 
   4  -1   3      139.26      116.21      2.53 o 
   5  -1   3       54.40       57.54      1.67 o 
   6  -1   3        0.03        0.14      0.69 o 
   7  -1   3       44.95       45.40      3.32 o 
   8  -1   3        0.07       -0.14      1.12 o 
  -8   0   3        9.19       11.14      1.96 o 
  -7   0   3        5.75        5.92      1.26 o 
  -6   0   3       28.93       32.36      1.95 o 
  -5   0   3       73.72       69.04      2.06 o 
  -4   0   3      506.03      502.44      6.48 o 
  -3   0   3       82.68       76.77      1.74 o 
  -2   0   3      677.58      637.66      6.30 o 
  -1   0   3     6645.45     5873.39     87.40 o 
   0   0   3     1314.97     1314.79     11.59 o 
   1   0   3     2968.83     2788.38     25.38 o 
   2   0   3      151.97      133.65      1.83 o 
   3   0   3      187.04      169.42      2.76 o 
   4   0   3      117.24      113.79      2.38 o 
   5   0   3       98.67      101.64      2.52 o 
   6   0   3        0.25       -0.20      0.62 o 
   7   0   3        0.02       -0.80      0.80 o 
   8   0   3        1.90        1.58      1.10 o 
  -8   1   3        0.06       -0.67      1.07 o 
  -7   1   3        2.86        3.13      1.05 o 
  -6   1   3       10.60       12.54      1.73 o 
  -5   1   3       70.30       76.12      2.16 o 
  -4   1   3      522.73      487.88      5.66 o 
  -3   1   3      559.06      529.77      5.25 o 
  -2   1   3      343.81      354.94      3.88 o 
  -1   1   3     5273.16     5027.59     59.70 o 
   0   1   3    13373.59    10928.69    125.52 o 
   1   1   3      654.17      677.03      7.00 o 
   2   1   3      306.85      300.64      3.58 o 
   3   1   3      121.97      119.66      2.21 o 
   4   1   3      195.63      169.99      3.73 o 
   5   1   3       47.09       45.09      1.81 o 
   6   1   3        0.07       -0.24      0.62 o 
   7   1   3       13.67       17.22      1.45 o 
   8   1   3        0.10        0.78      1.00 o 
  -8   2   3       13.66       17.90      2.28 o 
  -7   2   3       35.14       37.35      2.74 o 
  -6   2   3      150.47      144.49      4.50 o 
  -5   2   3      231.16      228.15      4.48 o 
  -4   2   3      357.35      332.31      3.97 o 
  -3   2   3      233.08      272.87      3.67 o 
  -2   2   3      465.16      456.70      5.15 o 
  -1   2   3      696.70      692.04      7.30 o 
   0   2   3      376.31      404.18      4.06 o 
   1   2   3     1496.76     1540.45     15.07 o 
   2   2   3        1.13        1.07      0.31 o 
   3   2   3      538.80      597.95      6.95 o 
   4   2   3      250.72      255.24      5.45 o 
   5   2   3       10.13       12.39      1.03 o 
   6   2   3       73.38       70.51      2.28 o 
   7   2   3       27.89       29.98      1.80 o 
   8   2   3        0.57       -0.31      1.20 o 
  -8   3   3       30.25       35.44      3.03 o 
  -7   3   3      107.54       98.97      3.39 o 
  -6   3   3       63.91       66.55      2.59 o 
  -5   3   3      214.16      214.26      4.40 o 
  -4   3   3      168.95      141.27      3.25 o 
  -3   3   3      510.03      524.30      8.43 o 
  -2   3   3       36.21       42.29      1.03 o 
  -1   3   3      806.28      799.22      7.69 o 
   0   3   3     1187.96     1130.45      9.62 o 
   1   3   3        1.10        2.98      0.33 o 
   2   3   3     1086.77     1202.13     12.34 o 
   3   3   3     1142.88     1239.08     13.00 o 
   4   3   3      104.15      121.79      2.50 o 
   5   3   3      288.44      276.66      4.51 o 
   6   3   3        0.17       -0.37      0.61 o 
   7   3   3       24.18       22.66      1.86 o 
   8   3   3        3.18        4.62      1.39 o 
  -8   4   3        2.04       -0.45      1.90 o 
  -7   4   3       35.92       36.48      2.26 o 
  -6   4   3      120.85      108.81      4.01 o 
  -5   4   3      212.40      217.53      4.49 o 
  -4   4   3      261.80      255.52      4.59 o 
  -3   4   3      143.65      142.03      2.57 o 
  -2   4   3      716.92      715.03      8.57 o 
  -1   4   3      192.34      169.14      2.35 o 
   0   4   3      531.67      548.88      5.21 o 
   1   4   3       35.76       48.80      1.20 o 
   2   4   3       25.96       30.93      1.23 o 
   3   4   3      291.12      294.07      4.09 o 
   4   4   3        8.10       10.76      0.83 o 
   5   4   3       37.61       40.98      1.67 o 
   6   4   3      246.62      230.44      5.06 o 
   7   4   3       29.15       22.93      1.90 o 
   8   4   3        1.31        2.15      1.19 o 
  -8   5   3        5.47        6.56      1.86 o 
  -7   5   3       20.48       20.77      2.22 o 
  -6   5   3       61.42       61.83      2.63 o 
  -5   5   3      112.14       98.71      2.95 o 
  -4   5   3      118.39      118.55      2.65 o 
  -3   5   3        0.18        0.01      0.42 o 
  -2   5   3      140.67      139.77      2.41 o 
  -1   5   3      108.51      110.81      2.00 o 
   0   5   3      258.74      320.10      3.53 o 
   1   5   3        0.16        2.90      0.44 o 
   2   5   3      870.07      967.27     13.30 o 
   3   5   3      377.49      378.17      4.93 o 
   4   5   3       35.53       41.36      2.20 o 
   5   5   3      219.77      211.31      4.56 o 
   6   5   3       19.79       21.82      1.70 o 
   7   5   3        6.76        5.91      1.47 o 
   8   5   3        9.91       10.74      2.01 o 
  -7   6   3        4.48        6.98      1.31 o 
  -6   6   3       46.62       53.63      2.25 o 
  -5   6   3       36.94       35.67      1.94 o 
  -4   6   3       42.83       43.33      1.78 o 
  -3   6   3       91.80       94.21      2.18 o 
  -2   6   3        1.29        0.81      0.29 o 
  -1   6   3      133.18      151.79      2.48 o 
   0   6   3      641.44      643.96      6.88 o 
   1   6   3      178.68      195.28      2.71 o 
   2   6   3       46.57       54.92      1.47 o 
   3   6   3      327.06      336.55      5.53 o 
   4   6   3       25.75       30.94      1.63 o 
   5   6   3       17.67       16.26      1.44 o 
   6   6   3       13.81       13.30      1.82 o 
   7   6   3       14.36       20.55      2.53 o 
   8   6   3        3.98        2.69      1.53 o 
  -7   7   3        2.65        2.38      1.21 o 
  -6   7   3        3.10        2.76      1.00 o 
  -5   7   3        6.10        8.65      1.13 o 
  -4   7   3       20.20       22.84      1.36 o 
  -3   7   3        2.52        1.86      0.60 o 
  -2   7   3      114.35      120.33      2.03 o 
  -1   7   3       35.61       38.96      1.28 o 
   0   7   3        2.38        3.28      0.79 o 
   1   7   3      336.59      358.46      4.30 o 
   2   7   3       67.54       74.20      1.69 o 
   3   7   3      421.72      422.99      7.43 o 
   4   7   3      297.33      261.46      6.77 o 
   5   7   3       22.57       31.77      3.48 o 
   6   7   3       27.53       36.36      2.67 o 
   7   7   3        2.13        1.56      1.69 o 
  -7   8   3        0.04       -0.39      0.96 o 
  -6   8   3       18.27       18.69      1.65 o 
  -5   8   3        3.38        3.97      1.21 o 
  -4   8   3       30.81       33.53      1.83 o 
  -3   8   3      104.63      105.02      2.54 o 
  -2   8   3      205.44      205.10      3.45 o 
  -1   8   3       19.07       19.53      1.11 o 
   0   8   3        1.28        1.29      0.46 o 
   1   8   3        0.22        0.66      0.57 o 
   2   8   3       52.47       63.76      4.10 o 
   3   8   3        2.30        0.07      1.11 o 
   4   8   3      169.72      175.86      5.23 o 
   5   8   3       33.34       21.01      2.75 o 
   6   8   3       53.11       59.87      4.43 o 
   7   8   3       36.64       45.03      3.36 o 
  -6   9   3        0.11        1.63      1.00 o 
  -5   9   3        0.41        0.50      0.83 o 
  -4   9   3        0.20       -0.63      0.66 o 
  -3   9   3        2.87        4.72      0.82 o 
  -2   9   3       22.32       23.49      1.24 o 
  -1   9   3       64.80       62.17      1.86 o 
   0   9   3        4.02        3.29      0.90 o 
   1   9   3        3.75        4.48      1.11 o 
   2   9   3      388.58      367.37      7.88 o 
   3   9   3        0.67       -0.20      1.13 o 
   4   9   3       33.46       31.18      2.50 o 
   5   9   3       21.22       24.50      2.97 o 
   6   9   3        9.19        8.80      1.81 o 
   7   9   3       12.38       13.64      2.35 o 
  -5  10   3        0.03        0.77      0.93 o 
  -4  10   3        0.03       -0.72      0.72 o 
  -3  10   3        0.92        1.08      0.74 o 
  -2  10   3        4.27        3.60      0.86 o 
  -1  10   3       11.31        9.56      1.49 o 
   0  10   3       24.80       26.71      1.82 o 
   1  10   3       59.91       56.83      2.57 o 
   2  10   3        6.42        3.52      1.22 o 
   3  10   3        1.23       -1.54      1.54 o 
   4  10   3       23.68       22.49      2.31 o 
   5  10   3       11.46       13.45      2.09 o 
   6  10   3        7.45        8.62      1.93 o 
  -5  11   3        4.73        4.97      1.27 o 
  -4  11   3        1.50        1.50      1.05 o 
  -3  11   3        0.27       -0.61      0.81 o 
  -2  11   3        7.53        6.41      1.06 o 
  -1  11   3       26.39       26.73      1.44 o 
   0  11   3       19.61       16.29      1.63 o 
   1  11   3       35.98       37.20      2.64 o 
   2  11   3        0.14        0.22      0.95 o 
   3  11   3        1.71        3.77      1.78 o 
   4  11   3       20.49       23.46      2.47 o 
   5  11   3        0.75        1.17      1.37 o 
  -4  12   3        0.88        0.13      1.00 o 
  -3  12   3        0.38        0.92      0.95 o 
  -2  12   3        0.01       -0.62      0.82 o 
  -1  12   3        8.80        6.15      1.12 o 
   0  12   3       23.53       26.93      2.52 o 
   1  12   3       51.11       58.78      2.91 o 
   2  12   3        6.29        4.93      1.33 o 
   3  12   3        7.29       14.00      2.67 o 
   4  12   3        5.28        5.02      1.68 o 
  -2  13   3        3.04        3.50      1.32 o 
  -1  13   3        7.16       11.79      1.50 o 
   0  13   3       19.81       23.15      1.98 o 
   1  13   3       11.14       12.77      1.73 o 
   2  13   3        4.64        6.31      1.69 o 
   3  13   3        0.77       -0.03      1.75 o 
  -2 -12   4        3.24        2.05      1.03 o 
  -1 -12   4        8.43        7.73      1.61 o 
   0 -12   4        3.96        3.98      1.17 o 
   1 -12   4        0.01        1.27      1.64 o 
   2 -12   4        8.48       12.29      1.95 o 
  -3 -11   4        5.95        6.11      1.95 o 
  -2 -11   4       12.34        9.14      1.20 o 
  -1 -11   4       27.93       28.95      1.86 o 
   0 -11   4        0.65        1.02      0.88 o 
   1 -11   4        0.67        0.58      0.87 o 
   2 -11   4        3.97        3.61      1.95 o 
   3 -11   4        2.90        3.69      1.28 o 
   4 -11   4        0.89        0.74      1.14 o 
  -4 -10   4        0.68       -0.17      0.99 o 
  -3 -10   4        0.00       -0.58      0.78 o 
  -2 -10   4        3.40        4.16      1.04 o 
  -1 -10   4       43.21       42.03      2.00 o 
   0 -10   4        5.95        6.89      1.11 o 
   1 -10   4        0.47       -0.38      0.74 o 
   2 -10   4        2.72        2.97      0.91 o 
   3 -10   4        5.54        7.09      1.34 o 
   4 -10   4        2.56        1.61      1.13 o 
   5 -10   4        0.44        1.52      1.25 o 
  -5  -9   4        0.38        0.81      1.03 o 
  -4  -9   4        2.94        2.51      1.07 o 
  -3  -9   4        0.00        0.12      0.78 o 
  -2  -9   4        0.06       -0.61      0.61 o 
  -1  -9   4       29.12       34.93      1.79 o 
   0  -9   4       10.73       12.85      1.37 o 
   1  -9   4        0.77        0.33      0.67 o 
   2  -9   4       22.21       25.17      1.50 o 
   3  -9   4       13.83       13.95      1.43 o 
   4  -9   4        6.10        7.32      2.00 o 
   5  -9   4        0.93        1.47      1.21 o 
   6  -9   4        0.84       -0.67      1.07 o 
  -6  -8   4        0.51        0.49      1.08 o 
  -5  -8   4        1.44        0.54      1.03 o 
  -4  -8   4       23.65       26.94      1.88 o 
  -3  -8   4        8.71        9.77      1.30 o 
  -2  -8   4       24.10       23.43      1.46 o 
  -1  -8   4      136.02      135.70      3.11 o 
   0  -8   4       73.61       79.10      2.18 o 
   1  -8   4       44.25       43.22      1.60 o 
   2  -8   4       22.82       24.96      1.44 o 
   3  -8   4       14.03       14.24      1.13 o 
   4  -8   4        0.12        3.06      0.92 o 
   5  -8   4        1.19       -0.15      0.87 o 
   6  -8   4        0.04        0.93      1.04 o 
  -6  -7   4        0.78        0.68      1.21 o 
  -5  -7   4       16.47       17.98      2.30 o 
  -4  -7   4       30.65       34.97      2.00 o 
  -3  -7   4        5.14        3.82      0.94 o 
  -2  -7   4       32.90       34.85      1.91 o 
  -1  -7   4      164.54      171.37      3.72 o 
   0  -7   4      534.34      530.42      6.32 o 
   1  -7   4      188.77      183.01      2.84 o 
   2  -7   4        2.30        2.26      0.62 o 
   3  -7   4       40.03       42.42      1.80 o 
   4  -7   4       48.14       48.54      2.04 o 
   5  -7   4        6.74        8.32      1.18 o 
   6  -7   4        0.65        0.90      0.97 o 
   7  -7   4        0.12        0.25      1.22 o 
  -7  -6   4       11.11        9.86      2.01 o 
  -6  -6   4        6.31       10.58      1.85 o 
  -5  -6   4       15.02       16.81      2.12 o 
  -4  -6   4       84.93       81.75      3.34 o 
  -3  -6   4        4.24        3.20      0.83 o 
  -2  -6   4       22.74       24.15      1.26 o 
  -1  -6   4       98.46       95.78      2.17 o 
   0  -6   4       77.34       86.39      1.66 o 
   1  -6   4      219.23      194.49      2.82 o 
   2  -6   4       47.45       40.88      1.77 o 
   3  -6   4      199.17      180.63      4.57 o 
   4  -6   4      307.39      288.53      5.93 o 
   5  -6   4       13.52       11.53      1.36 o 
   6  -6   4        1.25        0.62      0.99 o 
   7  -6   4        1.02       -0.04      1.27 o 
  -7  -5   4       22.69       22.88      2.50 o 
  -6  -5   4        3.65        5.10      1.53 o 
  -5  -5   4       69.75       73.35      3.26 o 
  -4  -5   4      182.76      172.24      4.78 o 
  -3  -5   4       94.09       92.91      2.25 o 
  -2  -5   4        7.12        5.22      0.51 o 
  -1  -5   4        1.66        0.98      0.33 o 
   0  -5   4       26.34       25.53      0.86 o 
   1  -5   4       31.09       26.64      1.00 o 
   2  -5   4        1.08        1.33      0.55 o 
   3  -5   4       46.78       47.32      1.67 o 
   4  -5   4       69.17       61.85      2.31 o 
   5  -5   4        1.45        1.43      0.85 o 
   6  -5   4        1.94        3.16      1.41 o 
   7  -5   4        0.11       -0.84      1.74 o 
   8  -5   4        0.21        0.42      2.24 o 
  -7  -4   4        5.42        6.32      1.60 o 
  -6  -4   4       18.63       16.77      1.91 o 
  -5  -4   4      288.32      294.84      5.72 o 
  -4  -4   4      402.46      389.41      6.40 o 
  -3  -4   4       59.34       56.55      1.28 o 
  -2  -4   4        2.13        3.84      0.43 o 
  -1  -4   4        0.47        0.46      0.29 o 
   0  -4   4      298.67      273.76      3.30 o 
   1  -4   4       24.41       29.44      0.97 o 
   2  -4   4      407.45      419.70      5.39 o 
   3  -4   4      376.95      381.56      5.88 o 
   4  -4   4        4.13        4.93      0.87 o 
   5  -4   4        0.46        0.32      0.73 o 
   6  -4   4        4.02        7.29      1.17 o 
   7  -4   4        1.04        2.48      1.39 o 
   8  -4   4        0.07       -0.55      1.34 o 
  -8  -3   4       19.68       31.41      3.55 o 
  -7  -3   4       19.61       22.62      2.34 o 
  -6  -3   4       10.85        8.12      1.28 o 
  -5  -3   4      148.05      134.45      4.50 o 
  -4  -3   4      121.71      120.51      3.29 o 
  -3  -3   4        4.06        2.79      0.48 o 
  -2  -3   4       49.94       50.46      1.01 o 
  -1  -3   4        1.49        0.20      0.24 o 
   0  -3   4      234.64      211.51      2.61 o 
   1  -3   4       96.12      114.49      2.59 o 
   2  -3   4      458.91      465.27      6.32 o 
   3  -3   4      126.44      140.60      2.95 o 
   4  -3   4       10.79        9.60      1.01 o 
   5  -3   4        6.18        3.50      0.91 o 
   6  -3   4       29.90       30.77      2.69 o 
   7  -3   4       33.90       35.84      2.78 o 
   8  -3   4        0.02        0.68      1.23 o 
  -8  -2   4       35.26       41.51      3.17 o 
  -7  -2   4       15.45       16.41      2.03 o 
  -6  -2   4        3.54        2.58      1.01 o 
  -5  -2   4       28.22       29.78      1.51 o 
  -4  -2   4        0.73        1.97      0.60 o 
  -3  -2   4        0.57        0.28      0.32 o 
  -2  -2   4       16.77       20.11      0.83 o 
  -1  -2   4       23.98       30.92      0.69 o 
   0  -2   4      191.34      161.00      1.99 o 
   1  -2   4      774.47      888.12     10.58 o 
   2  -2   4      269.14      319.36      5.48 o 
   3  -2   4        2.12        1.30      0.63 o 
   4  -2   4        2.90        5.46      1.21 o 
   5  -2   4        2.56        2.71      0.72 o 
   6  -2   4       77.40       89.60      3.91 o 
   7  -2   4       26.66       31.16      3.39 o 
   8  -2   4        0.95       -0.22      1.25 o 
  -8  -1   4       16.40       18.20      2.49 o 
  -7  -1   4       10.95       12.46      2.00 o 
  -6  -1   4        2.93        2.95      0.87 o 
  -5  -1   4       77.73       74.45      2.21 o 
  -4  -1   4      294.82      296.50      4.52 o 
  -3  -1   4       16.37       14.64      0.73 o 
  -2  -1   4       66.54       75.92      1.31 o 
  -1  -1   4      334.13      361.09      3.78 o 
   0  -1   4      193.33      196.12      1.87 o 
   1  -1   4       56.60       55.17      1.24 o 
   2  -1   4      751.14      840.20      9.89 o 
   3  -1   4       31.72       36.00      1.46 o 
   4  -1   4      183.89      179.51      2.92 o 
   5  -1   4       45.53       55.61      1.66 o 
   6  -1   4        5.67        4.20      1.13 o 
   7  -1   4       26.58       27.53      2.32 o 
   8  -1   4        3.01        1.36      2.94 o 
  -8   0   4        4.84        8.17      2.52 o 
  -7   0   4       11.77       12.09      1.51 o 
  -6   0   4      121.67      117.77      4.11 o 
  -5   0   4      300.27      283.99      4.68 o 
  -4   0   4      323.10      310.00      4.05 o 
  -3   0   4       70.22       65.54      1.42 o 
  -2   0   4       19.54       23.44      1.07 o 
  -1   0   4      179.96      176.65      2.69 o 
   0   0   4        3.43        6.12      0.66 o 
   1   0   4       76.59       78.50      1.44 o 
   2   0   4      195.13      216.95      3.00 o 
   3   0   4       79.20       68.59      1.63 o 
   4   0   4        0.29        0.61      0.51 o 
   5   0   4       20.55       24.71      1.83 o 
   6   0   4       21.78       24.61      1.51 o 
   7   0   4       11.32       12.08      1.31 o 
   8   0   4        0.56        0.53      1.09 o 
  -8   1   4        1.99        3.35      1.45 o 
  -7   1   4       20.55       22.28      1.93 o 
  -6   1   4      174.25      165.74      4.76 o 
  -5   1   4       53.88       48.64      1.80 o 
  -4   1   4       19.49       20.82      0.85 o 
  -3   1   4      316.53      303.54      3.35 o 
  -2   1   4       71.43       76.55      1.43 o 
  -1   1   4     2027.87     2180.56     19.74 o 
   0   1   4     1731.68     1845.29     19.96 o 
   1   1   4       92.90       99.36      1.88 o 
   2   1   4       65.51       66.67      1.19 o 
   3   1   4       12.46       13.10      0.77 o 
   4   1   4        1.31        1.28      0.52 o 
   5   1   4        6.76        6.05      0.86 o 
   6   1   4       95.88      101.33      3.40 o 
   7   1   4       10.00        8.23      1.30 o 
   8   1   4       17.01       21.08      2.48 o 
  -8   2   4        3.96        6.53      3.20 o 
  -7   2   4        1.49        2.64      1.23 o 
  -6   2   4       56.69       56.32      6.25 o 
  -5   2   4       38.43       35.69      1.75 o 
  -4   2   4        5.33        6.81      0.70 o 
  -3   2   4      373.65      377.37      4.78 o 
  -2   2   4      470.70      513.03      6.54 o 
  -1   2   4      262.45      297.70      3.68 o 
   0   2   4      853.86      904.67      8.42 o 
   1   2   4       19.77       15.03      0.66 o 
   2   2   4       55.90       65.53      1.47 o 
   3   2   4        2.88        1.26      0.42 o 
   4   2   4      171.79      169.16      3.09 o 
   5   2   4      128.52      126.14      2.96 o 
   6   2   4       84.78       88.55      3.02 o 
   7   2   4       40.94       44.92      2.11 o 
   8   2   4       29.73       29.67      3.51 o 
  -8   3   4        0.13        0.44      1.31 o 
  -7   3   4        1.20        2.05      1.24 o 
  -6   3   4       41.24       36.08      2.00 o 
  -5   3   4       45.92       44.41      1.98 o 
  -4   3   4        4.62        4.28      0.76 o 
  -3   3   4       48.25       46.48      1.23 o 
  -2   3   4      195.34      195.05      2.37 o 
  -1   3   4       52.65       60.05      1.27 o 
   0   3   4      466.26      483.50      4.99 o 
   1   3   4      471.04      500.03      7.00 o 
   2   3   4       31.28       32.62      1.03 o 
   3   3   4      164.34      168.49      2.83 o 
   4   3   4       52.08       52.51      1.62 o 
   5   3   4      125.32      116.46      2.74 o 
   6   3   4      194.51      182.65      3.80 o 
   7   3   4       21.89       23.30      1.89 o 
   8   3   4       22.30       25.81      2.20 o 
  -8   4   4        0.10        1.72      1.46 o 
  -7   4   4        1.12       -0.17      0.88 o 
  -6   4   4       45.43       46.96      2.29 o 
  -5   4   4        3.49        2.09      0.85 o 
  -4   4   4       25.58       26.47      1.44 o 
  -3   4   4       26.71       31.09      2.65 o 
  -2   4   4       15.99       21.35      1.10 o 
  -1   4   4        0.57        0.98      0.36 o 
   0   4   4      361.06      362.17      3.82 o 
   1   4   4      154.55      169.97      3.12 o 
   2   4   4       15.79       12.54      0.81 o 
   3   4   4       56.93       66.03      2.44 o 
   4   4   4      224.95      222.97      3.70 o 
   5   4   4      198.31      197.13      3.71 o 
   6   4   4       39.85       38.71      2.38 o 
   7   4   4       13.62       14.32      1.62 o 
   8   4   4       17.56       19.18      2.02 o 
  -7   5   4        0.00        0.65      0.96 o 
  -6   5   4        4.45        3.23      1.24 o 
  -5   5   4        0.00        0.15      0.60 o 
  -4   5   4       24.51       25.05      1.55 o 
  -3   5   4       49.10       48.10      1.53 o 
  -2   5   4        1.88        1.33      0.49 o 
  -1   5   4        4.64        4.89      0.48 o 
   0   5   4      378.57      348.24      3.83 o 
   1   5   4        3.59        5.45      0.55 o 
   2   5   4       10.78        9.37      0.65 o 
   3   5   4      326.98      314.96      5.08 o 
   4   5   4      190.57      194.05      3.42 o 
   5   5   4      176.84      165.85      4.00 o 
   6   5   4       18.77       23.61      1.80 o 
   7   5   4        6.94       10.59      1.50 o 
   8   5   4       12.41       10.23      2.06 o 
  -7   6   4        0.17        1.94      1.00 o 
  -6   6   4        0.78       -0.52      0.71 o 
  -5   6   4        0.24        0.18      0.66 o 
  -4   6   4        2.60        2.97      0.68 o 
  -3   6   4       85.94       76.74      1.91 o 
  -2   6   4        2.06        0.45      0.39 o 
  -1   6   4       12.83       17.92      0.87 o 
   0   6   4      547.57      492.23      5.16 o 
   1   6   4      239.01      219.68      3.07 o 
   2   6   4      294.02      294.17      3.86 o 
   3   6   4      352.80      334.57      5.13 o 
   4   6   4       69.13       73.27      3.55 o 
   5   6   4       67.92       70.71      3.26 o 
   6   6   4       17.79       13.28      1.94 o 
   7   6   4       12.63       12.02      3.52 o 
   8   6   4       28.35       36.13      4.03 o 
  -7   7   4        0.09        0.62      0.98 o 
  -6   7   4        0.44        0.60      0.87 o 
  -5   7   4        2.94        2.49      0.84 o 
  -4   7   4       19.60       17.81      1.46 o 
  -3   7   4       60.98       57.72      1.79 o 
  -2   7   4       52.35       51.98      2.01 o 
  -1   7   4       38.82       35.34      1.26 o 
   0   7   4      267.01      261.84      3.69 o 
   1   7   4      270.80      276.73      3.69 o 
   2   7   4       52.66       52.57      1.36 o 
   3   7   4       39.42       35.13      1.89 o 
   4   7   4       64.52       59.89      4.24 o 
   5   7   4       48.81       47.56      2.82 o 
   6   7   4       31.61       31.53      2.54 o 
   7   7   4       16.51       24.57      2.52 o 
  -6   8   4       12.90       15.73      1.54 o 
  -5   8   4        6.74        6.69      1.55 o 
  -4   8   4        7.78        8.07      1.03 o 
  -3   8   4       62.44       58.99      2.04 o 
  -2   8   4      140.75      133.20      3.42 o 
  -1   8   4      242.62      241.04      3.73 o 
   0   8   4      122.17      131.80      2.53 o 
   1   8   4       26.56       26.18      1.23 o 
   2   8   4        1.92        1.29      0.93 o 
   3   8   4        0.83        0.68      2.31 o 
   4   8   4       57.08       72.41      3.27 o 
   5   8   4       41.86       38.72      2.66 o 
   6   8   4        1.09        1.20      1.73 o 
   7   8   4        5.54        8.73      1.92 o 
  -6   9   4       10.43        7.07      1.27 o 
  -5   9   4        2.27        2.56      0.98 o 
  -4   9   4        1.64        1.84      0.80 o 
  -3   9   4       91.03       93.33      2.93 o 
  -2   9   4      128.24      124.13      2.57 o 
  -1   9   4      165.12      158.08      3.01 o 
   0   9   4       39.21       39.13      1.67 o 
   1   9   4       39.52       36.78      1.95 o 
   2   9   4      272.69      259.58      6.34 o 
   3   9   4       43.60       37.37      5.45 o 
   4   9   4       21.09       25.46      2.21 o 
   5   9   4        0.06       -0.95      0.95 o 
   6   9   4        3.77        4.58      1.47 o 
   7   9   4        3.81        7.92      2.01 o 
  -5  10   4       10.46       10.84      1.41 o 
  -4  10   4       11.42       10.49      1.20 o 
  -3  10   4       34.59       30.14      1.59 o 
  -2  10   4      105.93      109.50      2.59 o 
  -1  10   4       51.91       50.08      2.33 o 
   0  10   4       31.43       29.91      1.99 o 
   1  10   4      146.04      151.45      4.08 o 
   2  10   4      188.07      173.59      5.27 o 
   3  10   4       47.12       46.23      3.60 o 
   4  10   4        5.53        5.72      1.41 o 
   5  10   4        0.05       -0.21      1.09 o 
   6  10   4        0.34        1.03      1.28 o 
  -5  11   4       15.58       13.77      1.79 o 
  -4  11   4        9.46        7.83      1.21 o 
  -3  11   4        8.69       10.89      1.34 o 
  -2  11   4       30.22       24.24      1.56 o 
  -1  11   4       71.39       64.46      2.79 o 
   0  11   4        8.92        9.25      1.39 o 
   1  11   4        7.07        3.51      1.61 o 
   2  11   4       22.33       23.20      2.26 o 
   3  11   4        0.09       -0.42      1.23 o 
   4  11   4        0.39       -0.33      1.01 o 
   5  11   4        3.35        6.17      1.75 o 
  -4  12   4        0.54        0.33      1.04 o 
  -3  12   4        3.03        2.70      1.06 o 
  -2  12   4       31.94       32.14      2.62 o 
  -1  12   4       26.37       27.29      1.74 o 
   0  12   4        1.66        2.01      1.22 o 
   1  12   4        2.75        1.88      1.08 o 
   2  12   4        2.09        2.38      1.13 o 
   3  12   4        0.24       -1.09      1.33 o 
   4  12   4        0.66        2.04      1.47 o 
  -2  13   4       17.24       20.69      1.98 o 
  -1  13   4       10.01       12.43      1.41 o 
   0  13   4        0.23       -0.46      1.17 o 
   1  13   4        0.52        0.79      1.05 o 
   2  13   4        5.80        6.27      1.57 o 
   3  13   4        7.38        7.80      2.42 o 
  -1 -12   5        0.00        1.00      1.08 o 
   0 -12   5        0.00       -0.12      1.06 o 
   1 -12   5        2.67        1.32      1.45 o 
  -3 -11   5        0.35        0.12      1.09 o 
  -2 -11   5        0.35       -0.21      0.83 o 
  -1 -11   5        8.00        7.65      1.28 o 
   0 -11   5        9.95       13.20      1.45 o 
   1 -11   5        0.10       -0.33      1.03 o 
   2 -11   5        0.32       -0.79      1.73 o 
   3 -11   5        1.05        2.09      1.19 o 
  -4 -10   5        0.77        2.25      1.19 o 
  -3 -10   5        5.68        3.66      1.22 o 
  -2 -10   5        5.70        6.84      1.05 o 
  -1 -10   5        1.22        0.91      0.84 o 
   0 -10   5        2.69        1.22      0.86 o 
   1 -10   5       16.90       19.18      1.50 o 
   2 -10   5        0.52        1.08      0.88 o 
   3 -10   5        0.34        0.46      1.03 o 
   4 -10   5        0.02       -0.01      1.08 o 
  -5  -9   5        7.46        8.83      1.56 o 
  -4  -9   5       13.16       16.55      2.14 o 
  -3  -9   5       20.00       21.51      1.75 o 
  -2  -9   5       10.81        7.64      1.09 o 
  -1  -9   5       14.54       16.37      1.34 o 
   0  -9   5        4.09        4.96      0.93 o 
   1  -9   5        8.91        8.29      0.97 o 
   2  -9   5        1.29        0.84      0.82 o 
   3  -9   5        4.99        3.63      1.08 o 
   4  -9   5        0.83        2.05      1.07 o 
   5  -9   5        0.62        3.20      1.16 o 
  -6  -8   5       27.35       28.99      2.34 o 
  -5  -8   5        4.12        4.41      1.26 o 
  -4  -8   5        9.81        5.83      1.69 o 
  -3  -8   5      101.76       99.70      4.21 o 
  -2  -8   5        3.71        1.43      1.06 o 
  -1  -8   5       37.20       35.05      1.86 o 
   0  -8   5       36.41       38.76      1.84 o 
   1  -8   5        4.86        4.58      0.75 o 
   2  -8   5        9.09        8.14      1.07 o 
   3  -8   5        6.27        6.36      0.95 o 
   4  -8   5        1.89        0.72      0.85 o 
   5  -8   5       35.81       37.04      2.11 o 
   6  -8   5        0.30        1.42      1.28 o 
  -6  -7   5        5.77        4.57      1.29 o 
  -5  -7   5        1.18        0.21      0.85 o 
  -4  -7   5       34.77       30.52      1.90 o 
  -3  -7   5       69.43       69.79      3.73 o 
  -2  -7   5       19.26       20.47      1.30 o 
  -1  -7   5       44.95       40.75      1.66 o 
   0  -7   5        1.61        1.88      0.59 o 
   1  -7   5       25.09       20.42      1.14 o 
   2  -7   5        5.78        4.36      0.73 o 
   3  -7   5        2.54        1.93      0.77 o 
   4  -7   5        1.32        2.49      0.85 o 
   5  -7   5        0.07        0.04      0.80 o 
   6  -7   5        1.28        2.22      1.33 o 
   7  -7   5        3.44        3.21      2.79 o 
  -6  -6   5        7.03        5.16      1.55 o 
  -5  -6   5        9.40        5.76      1.18 o 
  -4  -6   5        9.06        7.86      1.19 o 
  -3  -6   5      190.56      175.82      3.98 o 
  -2  -6   5       34.71       39.69      2.39 o 
  -1  -6   5       73.38       76.90      1.98 o 
   0  -6   5        0.84        0.96      0.45 o 
   1  -6   5       69.86       68.27      1.61 o 
   2  -6   5        0.47       -0.51      0.51 o 
   3  -6   5      136.98      136.63      3.37 o 
   4  -6   5       28.07       29.93      1.65 o 
   5  -6   5       42.74       45.65      2.95 o 
   6  -6   5        5.53        7.65      1.71 o 
   7  -6   5        1.10        0.93      1.42 o 
  -7  -5   5        1.23        1.72      1.41 o 
  -6  -5   5       41.49       35.92      3.22 o 
  -5  -5   5        1.00        0.95      0.83 o 
  -4  -5   5       64.34       57.64      3.17 o 
  -3  -5   5        4.30        2.79      0.80 o 
  -2  -5   5       12.20       15.08      0.76 o 
  -1  -5   5       48.12       45.03      1.26 o 
   0  -5   5       49.34       52.52      1.26 o 
   1  -5   5       29.74       28.55      1.32 o 
   2  -5   5        0.22        0.50      0.66 o 
   3  -5   5      283.54      268.18      6.00 o 
   4  -5   5      145.81      152.92      3.66 o 
   5  -5   5        3.93        4.87      1.07 o 
   6  -5   5       16.02       13.52      2.13 o 
   7  -5   5        9.09        9.08      2.27 o 
  -7  -4   5       21.05       25.35      2.54 o 
  -6  -4   5       34.69       33.84      3.02 o 
  -5  -4   5       16.93       14.02      1.37 o 
  -4  -4   5       37.85       39.50      1.61 o 
  -3  -4   5       26.71       28.98      1.52 o 
  -2  -4   5        0.03       -0.28      0.28 o 
  -1  -4   5       19.21       15.82      0.69 o 
   0  -4   5       48.63       53.39      1.23 o 
   1  -4   5       67.29       64.47      3.56 o 
   2  -4   5      116.62      113.69      2.34 o 
   3  -4   5       43.15       46.42      1.76 o 
   4  -4   5        0.49        1.33      0.75 o 
   5  -4   5       53.88       59.47      2.35 o 
   6  -4   5       19.84       23.05      3.26 o 
   7  -4   5       22.75       16.78      2.25 o 
   8  -4   5        6.69        9.84      3.94 o 
  -7  -3   5        6.83        8.08      1.69 o 
  -6  -3   5       13.85       14.97      1.56 o 
  -5  -3   5       32.83       35.01      1.63 o 
  -4  -3   5       10.11        8.82      0.80 o 
  -3  -3   5        0.23        0.31      0.38 o 
  -2  -3   5       22.78       28.62      0.98 o 
  -1  -3   5        1.32        0.93      0.29 o 
   0  -3   5      437.82      409.39      4.40 o 
   1  -3   5      793.44      840.48      9.01 o 
   2  -3   5      456.96      484.62      6.62 o 
   3  -3   5        9.33        9.83      1.04 o 
   4  -3   5      110.95      120.84      3.49 o 
   5  -3   5       28.62       28.76      1.67 o 
   6  -3   5       24.19       22.83      2.19 o 
   7  -3   5       12.37       15.21      2.05 o 
   8  -3   5        3.74        3.06      1.50 o 
  -8  -2   5        0.19       -1.30      1.40 o 
  -7  -2   5        9.06       10.32      1.79 o 
  -6  -2   5       21.09       20.99      1.73 o 
  -5  -2   5       57.61       60.83      1.83 o 
  -4  -2   5      312.61      295.04      4.10 o 
  -3  -2   5        9.08       11.45      1.15 o 
  -2  -2   5        1.05        0.46      0.34 o 
  -1  -2   5       41.51       48.87      0.94 o 
   0  -2   5      933.65     1031.67      8.78 o 
   1  -2   5      828.98      839.97      9.88 o 
   2  -2   5      727.55      769.33      9.43 o 
   3  -2   5       92.54       85.44      3.87 o 
   4  -2   5      239.73      237.18      5.93 o 
   5  -2   5       48.48       52.99      2.06 o 
   6  -2   5        3.05        3.52      1.07 o 
   7  -2   5        2.43        1.24      1.24 o 
   8  -2   5        4.60        6.87      1.71 o 
  -8  -1   5        1.47        2.99      1.61 o 
  -7  -1   5        0.30       -0.65      1.37 o 
  -6  -1   5        1.82        1.59      0.77 o 
  -5  -1   5      211.54      200.03      3.87 o 
  -4  -1   5       15.33       18.14      1.07 o 
  -3  -1   5      105.95       99.48      2.72 o 
  -2  -1   5       13.36       16.96      0.71 o 
  -1  -1   5        0.36        4.13      0.33 o 
   0  -1   5      196.61      193.34      2.08 o 
   1  -1   5      506.39      511.26      9.44 o 
   2  -1   5      925.44      928.85     14.14 o 
   3  -1   5       60.38       66.37      1.60 o 
   4  -1   5      498.91      459.48      5.98 o 
   5  -1   5      318.87      314.30      6.13 o 
   6  -1   5        9.49       10.49      1.35 o 
   7  -1   5       46.38       50.67      5.15 o 
   8  -1   5        3.02        3.98      1.54 o 
  -8   0   5       12.31       13.32      2.17 o 
  -7   0   5        1.46        2.20      1.08 o 
  -6   0   5        7.91       10.41      1.33 o 
  -5   0   5      234.57      245.08      4.61 o 
  -4   0   5        4.22        8.38      0.71 o 
  -3   0   5      174.84      152.99      2.37 o 
  -2   0   5       26.64       36.54      0.92 o 
  -1   0   5      291.05      326.55      3.99 o 
   0   0   5       60.62       56.61      1.60 o 
   1   0   5      637.96      567.39      8.01 o 
   2   0   5      113.68       96.07      1.77 o 
   3   0   5       15.89       15.37      1.73 o 
   4   0   5      137.70      138.58      3.79 o 
   5   0   5      580.78      574.13      7.61 o 
   6   0   5       90.83       93.68      2.69 o 
   7   0   5        0.10        0.74      0.80 o 
   8   0   5       44.17       47.78      4.21 o 
  -8   1   5        0.86        1.58      1.36 o 
  -7   1   5       25.96       26.95      2.38 o 
  -6   1   5       57.94       56.73      2.50 o 
  -5   1   5       93.06       95.64      2.94 o 
  -4   1   5      370.38      364.63      5.45 o 
  -3   1   5      305.71      307.51      3.90 o 
  -2   1   5       16.49       13.74      0.69 o 
  -1   1   5      102.09      126.59      1.68 o 
   0   1   5     1017.08     1034.63     10.48 o 
   1   1   5       88.08       72.45      1.28 o 
   2   1   5      599.25      648.99      6.44 o 
   3   1   5       27.46       24.49      1.01 o 
   4   1   5      213.58      195.04      3.41 o 
   5   1   5      164.31      165.84      3.35 o 
   6   1   5       12.58       15.01      1.27 o 
   7   1   5       11.51       10.99      1.29 o 
   8   1   5       11.76       17.56      1.88 o 
  -8   2   5        0.83        0.03      1.29 o 
  -7   2   5        0.62        0.66      1.09 o 
  -6   2   5       35.32       34.30      2.40 o 
  -5   2   5      104.37       99.68      3.91 o 
  -4   2   5      508.36      498.88      6.40 o 
  -3   2   5      123.74      131.00      2.67 o 
  -2   2   5     1702.16     1863.61     17.99 o 
  -1   2   5     1758.53     1745.92     17.25 o 
   0   2   5        4.24        2.59      0.32 o 
   1   2   5     1936.70     1866.65     18.45 o 
   2   2   5       35.89       33.47      1.40 o 
   3   2   5       37.11       41.74      1.31 o 
   4   2   5       72.01       68.04      1.88 o 
   5   2   5      130.96      124.39      2.87 o 
   6   2   5        1.78        0.37      0.69 o 
   7   2   5        0.01        0.42      0.76 o 
   8   2   5        0.03       -0.76      1.06 o 
  -8   3   5        0.32       -1.07      1.22 o 
  -7   3   5        0.98        0.91      1.06 o 
  -6   3   5       13.51       14.00      1.45 o 
  -5   3   5       80.75       78.58      2.57 o 
  -4   3   5      235.53      232.48      7.00 o 
  -3   3   5      604.16      579.34      6.20 o 
  -2   3   5       15.51       12.35      0.47 o 
  -1   3   5     1307.89     1346.19     16.19 o 
   0   3   5      402.84      458.90      9.39 o 
   1   3   5      134.45      167.87      3.74 o 
   2   3   5       94.21      110.22      2.07 o 
   3   3   5        1.66        0.32      0.40 o 
   4   3   5       18.96       17.29      1.07 o 
   5   3   5        0.84        2.30      0.69 o 
   6   3   5       41.40       39.72      1.85 o 
   7   3   5        6.26        6.11      1.27 o 
   8   3   5        0.03       -0.08      1.06 o 
  -7   4   5        0.03        0.38      1.08 o 
  -6   4   5       14.52       10.81      1.36 o 
  -5   4   5       54.25       56.23      2.26 o 
  -4   4   5       91.80       82.34      2.11 o 
  -3   4   5       17.62       18.88      1.55 o 
  -2   4   5      250.37      234.17      4.03 o 
  -1   4   5      215.88      210.29      2.90 o 
   0   4   5      135.55      163.49      2.22 o 
   1   4   5      108.94      135.72      2.44 o 
   2   4   5        1.85        0.78      0.41 o 
   3   4   5       76.28       75.41      1.84 o 
   4   4   5       68.80       66.85      1.91 o 
   5   4   5       17.70       16.64      1.28 o 
   6   4   5       72.02       71.07      2.77 o 
   7   4   5        4.99        3.93      1.19 o 
   8   4   5        0.00       -0.23      1.10 o 
  -7   5   5        2.32        4.05      1.43 o 
  -6   5   5        0.37        0.69      0.74 o 
  -5   5   5       23.32       19.55      1.63 o 
  -4   5   5       46.30       42.96      1.63 o 
  -3   5   5        0.58        0.03      0.41 o 
  -2   5   5       71.06       74.86      2.16 o 
  -1   5   5      588.44      609.27      6.10 o 
   0   5   5      274.13      259.76      3.19 o 
   1   5   5       11.01        6.79      0.65 o 
   2   5   5       51.14       46.79      1.36 o 
   3   5   5      162.28      144.27      2.75 o 
   4   5   5      157.86      157.06      3.05 o 
   5   5   5      183.05      181.15      4.74 o 
   6   5   5        2.73        1.50      0.93 o 
   7   5   5        1.08        0.30      0.91 o 
   8   5   5        5.27        6.20      1.80 o 
  -7   6   5        0.26        0.71      1.08 o 
  -6   6   5        9.85        9.80      1.23 o 
  -5   6   5       54.63       56.79      2.12 o 
  -4   6   5        0.01        1.04      0.60 o 
  -3   6   5        4.04        4.59      0.84 o 
  -2   6   5       56.97       41.77      1.93 o 
  -1   6   5      530.44      515.17      5.50 o 
   0   6   5      744.34      797.60      7.71 o 
   1   6   5      217.34      217.20      4.93 o 
   2   6   5       41.77       39.67      1.32 o 
   3   6   5        0.81        0.42      0.52 o 
   4   6   5        9.64        6.10      0.99 o 
   5   6   5       11.80        9.48      1.79 o 
   6   6   5        9.24       10.08      1.39 o 
   7   6   5       11.58       10.08      1.80 o 
   8   6   5        0.69       -0.27      1.41 o 
  -7   7   5        3.65        3.37      1.16 o 
  -6   7   5        6.32        4.76      1.27 o 
  -5   7   5       48.68       50.80      2.11 o 
  -4   7   5       26.86       29.21      1.47 o 
  -3   7   5       93.54      101.75      2.34 o 
  -2   7   5      192.54      194.99      5.34 o 
  -1   7   5      196.02      200.63      4.21 o 
   0   7   5      122.04      117.15      2.28 o 
   1   7   5       20.56       21.55      0.99 o 
   2   7   5       12.92       11.75      0.79 o 
   3   7   5      712.87      672.06     11.00 o 
   4   7   5      247.33      226.09      4.71 o 
   5   7   5        1.71        0.31      0.96 o 
   6   7   5        0.34        1.67      1.10 o 
   7   7   5        0.81        2.52      2.04 o 
  -6   8   5       29.77       40.58      2.44 o 
  -5   8   5       31.91       32.89      1.85 o 
  -4   8   5        7.51       10.28      1.66 o 
  -3   8   5       64.92       65.26      2.08 o 
  -2   8   5       47.11       39.29      1.92 o 
  -1   8   5      110.46      111.07      2.53 o 
   0   8   5       19.83       21.58      1.10 o 
   1   8   5       50.04       45.99      1.43 o 
   2   8   5       41.53       36.07      1.66 o 
   3   8   5      313.11      301.84      8.53 o 
   4   8   5       64.92       53.35      4.58 o 
   5   8   5        0.03       -0.86      0.86 o 
   6   8   5        3.68        4.11      1.36 o 
   7   8   5        1.24        0.12      1.28 o 
  -6   9   5        3.21        2.16      1.06 o 
  -5   9   5       96.10      104.70      3.12 o 
  -4   9   5       93.94       96.75      2.77 o 
  -3   9   5       25.96       28.67      1.45 o 
  -2   9   5       52.69       53.60      2.35 o 
  -1   9   5      118.35      108.46      2.48 o 
   0   9   5       73.92       67.80      2.30 o 
   1   9   5        9.37        9.90      1.01 o 
   2   9   5       58.82       52.49      2.94 o 
   3   9   5        0.92        3.67      1.51 o 
   4   9   5        0.27        1.21      1.00 o 
   5   9   5        8.92        8.57      1.71 o 
   6   9   5        0.36        0.65      1.14 o 
   7   9   5        0.02       -0.78      1.29 o 
  -5  10   5       25.09       24.19      1.81 o 
  -4  10   5       18.88       22.42      1.59 o 
  -3  10   5       17.90       14.83      1.19 o 
  -2  10   5       50.65       51.71      3.02 o 
  -1  10   5       18.08       15.04      1.50 o 
   0  10   5       96.17       90.35      2.64 o 
   1  10   5        1.65        0.04      0.68 o 
   2  10   5       73.85       76.12      3.44 o 
   3  10   5        2.20        0.63      1.28 o 
   4  10   5        1.26        0.66      1.03 o 
   5  10   5        0.40        1.28      1.22 o 
   6  10   5       10.84       13.43      2.23 o 
  -4  11   5        0.31        1.33      0.90 o 
  -3  11   5        1.97        1.51      0.89 o 
  -2  11   5        1.42        0.37      1.47 o 
  -1  11   5       59.61       61.09      2.77 o 
   0  11   5        0.01       -0.44      0.81 o 
   1  11   5       12.41        9.28      1.61 o 
   2  11   5        0.26       -0.52      0.91 o 
   3  11   5        5.37        7.83      1.98 o 
   4  11   5       10.45        8.03      1.65 o 
   5  11   5        1.89        2.31      1.47 o 
  -4  12   5        0.55        0.56      1.05 o 
  -3  12   5        1.59        1.79      0.99 o 
  -2  12   5        0.02       -0.64      0.76 o 
  -1  12   5        6.75        5.07      1.49 o 
   0  12   5       12.80       10.93      1.80 o 
   1  12   5        0.05        0.88      0.96 o 
   2  12   5        2.53        0.66      1.01 o 
   3  12   5        7.43        6.37      2.02 o 
   4  12   5        8.14       10.90      2.03 o 
  -2  13   5        8.56        7.72      2.18 o 
  -1  13   5        0.95        2.44      1.50 o 
   0  13   5        0.19        0.29      1.20 o 
   1  13   5        0.93        1.24      1.29 o 
   2  13   5        2.08        1.42      1.23 o 
   3  13   5        3.98        1.51      1.89 o 
  -2 -11   6        2.41        0.43      1.42 o 
  -1 -11   6        0.27       -0.23      1.04 o 
   0 -11   6       12.60       14.72      1.71 o 
   1 -11   6        1.36        0.67      1.11 o 
   2 -11   6        1.11        0.83      1.36 o 
   3 -11   6        0.25        1.12      2.10 o 
  -3 -10   6        0.03       -0.43      1.22 o 
  -2 -10   6        4.14        4.32      1.01 o 
  -1 -10   6        1.25        1.39      0.91 o 
   0 -10   6        4.18        1.92      0.91 o 
   1 -10   6        7.10        9.75      1.42 o 
   2 -10   6       13.43       15.86      2.82 o 
   3 -10   6        5.18        4.46      1.32 o 
   4 -10   6        1.82        0.23      1.18 o 
  -4  -9   6        0.01        0.01      1.15 o 
  -3  -9   6        0.00        0.10      0.95 o 
  -2  -9   6        3.52        2.10      0.80 o 
  -1  -9   6        0.56       -0.57      0.75 o 
   0  -9   6       18.21       21.66      1.50 o 
   1  -9   6       25.19       25.33      1.82 o 
   2  -9   6       24.66       27.19      1.68 o 
   3  -9   6       11.69       15.41      1.83 o 
   4  -9   6       10.06       11.62      1.63 o 
   5  -9   6        2.71        3.42      2.12 o 
  -5  -8   6        0.14       -1.03      1.22 o 
  -4  -8   6        3.42        3.26      1.14 o 
  -3  -8   6        0.06       -0.26      0.87 o 
  -2  -8   6       21.22       22.41      1.82 o 
  -1  -8   6        3.70        0.86      0.73 o 
   0  -8   6       12.62       12.63      1.16 o 
   1  -8   6       45.95       46.53      1.94 o 
   2  -8   6       15.07       14.78      1.84 o 
   3  -8   6        3.92        5.50      1.01 o 
   4  -8   6       29.09       27.71      2.06 o 
   5  -8   6       58.27       64.85      3.53 o 
   6  -8   6       12.06       10.69      1.89 o 
  -6  -7   6        3.17        1.19      1.98 o 
  -5  -7   6        0.21       -0.33      0.90 o 
  -4  -7   6       30.54       33.49      2.05 o 
  -3  -7   6       48.10       50.38      2.30 o 
  -2  -7   6        0.90        0.97      0.67 o 
  -1  -7   6       45.42       51.20      1.87 o 
   0  -7   6        1.14        1.17      0.56 o 
   1  -7   6        1.24        1.97      0.71 o 
   2  -7   6       12.69       12.35      1.01 o 
   3  -7   6        3.72        3.77      0.87 o 
   4  -7   6       45.83       47.26      2.16 o 
   5  -7   6       32.17       27.33      1.82 o 
   6  -7   6        4.84        1.86      2.32 o 
  -6  -6   6        0.81        1.37      1.27 o 
  -5  -6   6        0.98        0.82      0.93 o 
  -4  -6   6       36.37       36.99      2.01 o 
  -3  -6   6      264.50      269.44      5.20 o 
  -2  -6   6      156.39      163.14      3.26 o 
  -1  -6   6        4.66        3.46      1.16 o 
   0  -6   6       51.67       61.24      1.50 o 
   1  -6   6       25.90       23.80      1.21 o 
   2  -6   6        8.23       12.27      1.01 o 
   4  -6   6        0.07        0.59      0.73 o 
   5  -6   6        0.02        0.35      0.80 o 
   6  -6   6        2.75       11.25      1.98 o 
   7  -6   6        0.96        0.63      1.39 o 
  -7  -5   6        0.77        3.06      1.49 o 
  -6  -5   6        0.33        0.88      1.25 o 
  -5  -5   6        3.42        4.00      1.05 o 
  -4  -5   6       76.61       73.26      2.58 o 
  -3  -5   6       39.69       42.58      2.33 o 
  -2  -5   6        0.28        0.77      0.44 o 
  -1  -5   6        0.36        1.01      0.40 o 
   0  -5   6       29.64       33.22      1.05 o 
   1  -5   6      255.30      248.08      5.63 o 
   2  -5   6       45.44       42.88      1.55 o 
   3  -5   6       22.70       19.73      1.25 o 
   4  -5   6       25.97       23.84      1.60 o 
   5  -5   6        9.03       12.96      1.37 o 
   6  -5   6        4.62        4.92      1.56 o 
   7  -5   6        0.84        0.49      1.33 o 
  -7  -4   6        6.22        6.96      1.83 o 
  -6  -4   6        1.25        1.39      1.21 o 
  -5  -4   6        1.32        0.42      0.91 o 
  -4  -4   6       14.51       16.99      1.16 o 
  -3  -4   6        7.36        6.02      0.62 o 
  -2  -4   6        0.46        0.29      0.33 o 
  -1  -4   6       33.79       34.42      1.01 o 
   0  -4   6        6.84        6.34      0.54 o 
   1  -4   6      296.16      297.26      4.15 o 
   2  -4   6       11.28       11.44      0.88 o 
   3  -4   6        2.43        1.96      0.69 o 
   4  -4   6       53.67       51.74      2.05 o 
   5  -4   6        2.92        2.27      1.97 o 
   6  -4   6        2.14        2.29      1.22 o 
   7  -4   6        2.64        0.73      1.28 o 
  -7  -3   6       14.77       11.65      4.05 o 
  -6  -3   6        6.86       11.90      1.84 o 
  -5  -3   6        1.84        1.31      0.86 o 
  -4  -3   6        0.75        1.40      0.57 o 
  -3  -3   6        2.57        3.62      0.56 o 
  -2  -3   6       80.32       75.43      1.42 o 
  -1  -3   6        1.76        1.42      0.46 o 
   0  -3   6        8.16       11.59      0.54 o 
   1  -3   6       15.95       15.09      0.79 o 
   2  -3   6       10.75        7.58      0.79 o 
   4  -3   6        0.01       -0.55      0.55 o 
   5  -3   6        8.47        9.68      1.45 o 
   6  -3   6        2.40        3.77      1.29 o 
   7  -3   6       10.53       11.07      1.93 o 
   8  -3   6        0.03        0.98      1.38 o 
  -7  -2   6        6.40        7.56      1.71 o 
  -6  -2   6       10.15       11.20      1.67 o 
  -5  -2   6       65.67       62.37      2.18 o 
  -4  -2   6      230.79      227.42      3.94 o 
  -3  -2   6      100.36      108.15      2.57 o 
  -2  -2   6       99.55       97.29      1.69 o 
  -1  -2   6       12.86       17.33      0.60 o 
   0  -2   6       30.85       42.12      0.82 o 
   1  -2   6     1001.46     1101.75     12.66 o 
   2  -2   6       17.68       24.00      1.08 o 
   3  -2   6        0.34        0.37      0.48 o 
   4  -2   6       93.07       90.34      2.44 o 
   5  -2   6        1.81        2.48      0.93 o 
   6  -2   6        0.64       -0.01      0.99 o 
   7  -2   6        9.49        7.56      2.60 o 
   8  -2   6        1.63        2.65      1.47 o 
  -7  -1   6        0.00        1.30      1.82 o 
  -6  -1   6       19.21       19.45      1.69 o 
  -5  -1   6      378.36      359.79      5.69 o 
  -4  -1   6      161.38      151.21      3.10 o 
  -3  -1   6      108.65      107.96      2.02 o 
  -2  -1   6       63.04       57.41      1.43 o 
  -1  -1   6      147.12      153.83      2.07 o 
   0  -1   6      229.49      221.05      2.61 o 
   1  -1   6       45.42       46.25      1.19 o 
   2  -1   6      459.93      444.74      5.85 o 
   3  -1   6       77.01       74.25      2.28 o 
   4  -1   6      105.96      114.64      3.02 o 
   5  -1   6      128.72      125.70      3.68 o 
   6  -1   6       21.19       17.95      2.12 o 
   7  -1   6       10.51       12.13      1.84 o 
   8  -1   6        2.57        2.84      1.39 o 
  -7   0   6        7.39       11.53      1.64 o 
  -6   0   6       21.86       20.86      1.72 o 
  -5   0   6      228.49      234.50      4.30 o 
  -4   0   6      263.50      245.80      5.23 o 
  -3   0   6       90.44       98.99      1.80 o 
  -2   0   6      477.98      468.39      5.77 o 
  -1   0   6      749.31      760.54      8.24 o 
   0   0   6     1676.25     1711.81     20.01 o 
   1   0   6        0.64        0.92      0.35 o 
   2   0   6       60.10       57.93      1.88 o 
   3   0   6       32.26       31.60      1.82 o 
   4   0   6        0.57        1.40      0.59 o 
   5   0   6       37.54       37.53      1.71 o 
   6   0   6        2.05        3.60      0.88 o 
   7   0   6        1.23        2.22      1.26 o 
   8   0   6        0.59       -1.16      1.16 o 
  -7   1   6        2.17        3.54      1.28 o 
  -6   1   6        2.54        2.31      0.97 o 
  -5   1   6      370.37      348.81     10.06 o 
  -4   1   6      369.12      351.39      7.95 o 
  -3   1   6      151.75      164.21      2.98 o 
  -2   1   6     1026.54     1084.87      9.54 o 
  -1   1   6      587.57      628.20      6.20 o 
   0   1   6      382.25      407.00      4.79 o 
   1   1   6      259.35      246.02      2.92 o 
   2   1   6      189.41      221.46      2.75 o 
   3   1   6       15.95       16.33      0.90 o 
   4   1   6       71.64       69.33      2.86 o 
   5   1   6        8.67       11.82      1.25 o 
   6   1   6        0.37        0.52      0.70 o 
   7   1   6       33.39       39.40      2.05 o 
   8   1   6        0.43        1.23      1.10 o 
  -7   2   6        4.33        4.28      1.39 o 
  -6   2   6        4.02        3.71      1.22 o 
  -5   2   6      114.54      110.85      3.08 o 
  -4   2   6      365.70      343.10      5.08 o 
  -3   2   6      166.75      156.65      2.78 o 
  -2   2   6        9.95        6.49      0.43 o 
  -1   2   6     1557.49     1590.94     15.95 o 
   0   2   6     1079.67     1125.31     13.13 o 
   1   2   6      639.13      653.30      7.41 o 
   2   2   6       33.53       46.95      1.68 o 
   3   2   6       11.77        8.60      1.21 o 
   4   2   6        0.58        0.87      0.86 o 
   5   2   6       43.62       47.66      2.00 o 
   6   2   6       23.24       23.18      2.38 o 
   7   2   6       50.74       53.17      2.31 o 
   8   2   6        1.86        2.71      1.26 o 
  -7   3   6        0.01        1.68      1.17 o 
  -6   3   6        3.36        4.59      1.05 o 
  -5   3   6       45.74       50.57      2.16 o 
  -4   3   6      101.04       96.84      2.63 o 
  -3   3   6        0.71        3.93      0.77 o 
  -2   3   6      107.24       90.44      1.42 o 
  -1   3   6      463.45      486.02      5.83 o 
   0   3   6      543.52      571.51      5.92 o 
   1   3   6       66.38       69.59      1.63 o 
   2   3   6        1.62        1.27      0.38 o 
   3   3   6        1.41        5.75      0.72 o 
   4   3   6       42.72       47.06      1.63 o 
   5   3   6      168.38      170.18      3.49 o 
   6   3   6      198.36      197.98      4.12 o 
   7   3   6        4.57        3.27      0.97 o 
   8   3   6        9.82        9.70      1.62 o 
  -7   4   6        1.05        1.47      1.01 o 
  -6   4   6        5.14        6.52      1.14 o 
  -5   4   6       13.82       12.73      1.12 o 
  -4   4   6       45.65       47.00      1.63 o 
  -3   4   6      123.88      121.87      2.52 o 
  -2   4   6       58.46       63.99      1.73 o 
  -1   4   6      165.85      153.79      2.44 o 
   0   4   6      623.75      673.63      6.99 o 
   1   4   6        8.01       13.37      0.91 o 
   2   4   6        0.56        0.01      0.36 o 
   3   4   6       29.62       30.28      1.24 o 
   4   4   6      228.76      217.83      3.77 o 
   5   4   6      254.55      254.70      6.40 o 
   6   4   6       39.72       38.69      1.87 o 
   7   4   6       31.62       29.19      2.11 o 
   8   4   6       22.51       24.43      2.23 o 
  -7   5   6       15.41       18.34      1.89 o 
  -6   5   6       29.12       28.32      1.97 o 
  -5   5   6       13.89       14.21      1.20 o 
  -4   5   6        6.08        4.32      1.13 o 
  -3   5   6        1.22        0.68      0.48 o 
  -2   5   6       48.47       49.70      1.81 o 
  -1   5   6       19.79       17.05      0.79 o 
   0   5   6       98.75      101.88      2.19 o 
   1   5   6       28.75       24.88      1.10 o 
   2   5   6        7.52        6.94      0.70 o 
   3   5   6      236.45      223.74      4.84 o 
   4   5   6       91.53       81.42      2.22 o 
   5   5   6        2.96        1.09      0.70 o 
   6   5   6      119.17      113.54      3.53 o 
   7   5   6       13.77       12.81      1.64 o 
   8   5   6       24.83       31.73      2.51 o 
  -7   6   6       23.52       23.89      2.08 o 
  -6   6   6       19.27       18.84      1.73 o 
  -5   6   6        0.24        0.79      0.86 o 
  -4   6   6        0.85        0.93      0.63 o 
  -3   6   6        0.21        0.81      0.49 o 
  -2   6   6        9.41       10.02      1.81 o 
  -1   6   6      138.68      143.53      2.35 o 
   1   6   6       82.48       83.07      2.03 o 
   2   6   6       41.67       46.72      1.74 o 
   3   6   6      171.06      169.46      3.55 o 
   4   6   6        2.21        0.93      0.67 o 
   5   6   6        1.97        2.00      0.89 o 
   6   6   6        9.49       13.26      1.51 o 
   7   6   6        8.55        7.41      2.31 o 
   8   6   6       24.40       31.71      2.88 o 
  -6   7   6       11.28       13.74      1.67 o 
  -5   7   6        0.24       -0.10      0.69 o 
  -4   7   6        1.75        1.16      0.66 o 
  -3   7   6       74.54       87.33      2.14 o 
  -2   7   6       12.14       13.93      1.24 o 
  -1   7   6      191.91      195.14      2.97 o 
   0   7   6      419.14      390.44      4.65 o 
   1   7   6        8.79       13.01      0.86 o 
   2   7   6       24.92       26.94      1.25 o 
   3   7   6      135.63      137.28      4.35 o 
   4   7   6       12.85       14.33      1.37 o 
   5   7   6       23.80       26.98      1.84 o 
   6   7   6       17.67       18.68      2.08 o 
   7   7   6        0.92        1.03      1.26 o 
  -6   8   6        0.54        0.95      0.95 o 
  -5   8   6        0.23        0.33      0.77 o 
  -4   8   6       18.81       21.07      1.36 o 
  -3   8   6        1.26        1.27      0.63 o 
  -2   8   6        3.36        2.15      0.89 o 
  -1   8   6       62.30       67.64      2.67 o 
   0   8   6      176.66      167.26      2.92 o 
   1   8   6       24.90       24.14      1.35 o 
   2   8   6       96.60      102.05      2.22 o 
   3   8   6      612.99      586.36     10.29 o 
   4   8   6       89.93       84.62      3.51 o 
   5   8   6       35.03       42.24      2.76 o 
   6   8   6        0.44        2.54      1.27 o 
   7   8   6        0.04       -1.14      1.14 o 
  -6   9   6        4.90        6.44      1.32 o 
  -5   9   6       12.91       12.95      1.38 o 
  -4   9   6       28.80       27.45      1.60 o 
  -3   9   6        0.34        0.92      0.59 o 
  -2   9   6        4.06        4.00      0.99 o 
  -1   9   6       58.54       59.17      2.14 o 
   0   9   6       35.68       36.82      1.51 o 
   1   9   6        0.17        0.00      0.47 o 
   2   9   6       78.96       80.00      3.30 o 
   3   9   6       62.53       66.46      3.99 o 
   4   9   6       60.96       54.69      3.08 o 
   5   9   6        1.03       -0.75      1.10 o 
   6   9   6       10.90       14.23      2.19 o 
   7   9   6        9.40       13.38      2.31 o 
  -5  10   6       10.67        7.96      1.29 o 
  -4  10   6       12.39       13.61      1.34 o 
  -3  10   6        2.49        2.63      0.75 o 
  -2  10   6        0.57        0.67      0.85 o 
  -1  10   6       11.07        8.13      1.11 o 
   0  10   6      132.99      142.36      3.40 o 
   1  10   6        1.12        1.63      0.85 o 
   2  10   6       25.94       24.25      2.17 o 
   3  10   6       33.30       38.43      3.40 o 
   4  10   6        9.90       13.81      1.98 o 
   5  10   6        7.56        9.15      1.80 o 
   6  10   6        0.42        1.50      1.42 o 
  -4  11   6        0.15        0.72      0.86 o 
  -3  11   6        0.59        0.37      0.74 o 
  -2  11   6        0.34        0.70      1.07 o 
  -1  11   6       99.30      113.07      3.62 o 
   0  11   6       16.94       14.51      2.27 o 
   1  11   6        0.01        0.46      0.85 o 
   2  11   6       14.01       13.04      1.89 o 
   3  11   6       16.45       14.78      6.29 o 
   4  11   6       32.58       40.30      3.47 o 
   5  11   6        8.00        8.52      1.87 o 
  -3  12   6        0.00        0.65      0.91 o 
  -2  12   6        2.60        2.67      1.27 o 
  -1  12   6        4.05        6.59      1.56 o 
   0  12   6       32.17       38.04      2.82 o 
   1  12   6        3.17        2.82      1.19 o 
   2  12   6        1.27        1.34      1.06 o 
   3  12   6       11.00       11.43      2.72 o 
   4  12   6       44.88       54.98      5.38 o 
  -2  13   6        0.23       -0.33      1.63 o 
  -1  13   6        7.28        5.12      1.67 o 
   0  13   6        5.33        3.44      1.48 o 
   1  13   6        2.54        3.02      1.45 o 
   2  13   6        4.90        3.89      1.77 o 
   3  13   6        4.78        6.39      3.07 o 
  -1 -11   7        1.04       -0.49      1.54 o 
   0 -11   7        0.55       -0.01      1.29 o 
   1 -11   7        0.18        0.02      1.28 o 
  -3 -10   7        2.56        1.88      1.42 o 
  -2 -10   7        6.58        4.18      1.51 o 
  -1 -10   7        0.61       -0.69      1.41 o 
   0 -10   7        3.18        3.41      1.34 o 
   1 -10   7        8.17        7.65      1.60 o 
   2 -10   7        6.59        7.90      1.72 o 
   3 -10   7        0.87       -0.99      1.19 o 
  -4  -9   7        0.44        1.20      1.77 o 
  -3  -9   7        2.44        1.26      1.31 o 
  -2  -9   7       23.45       27.25      2.31 o 
  -1  -9   7       10.64       14.06      1.51 o 
   0  -9   7        5.09        7.79      1.52 o 
   1  -9   7        1.13        0.70      0.97 o 
   2  -9   7        1.20        3.19      0.99 o 
   3  -9   7        3.20        6.00      1.32 o 
   4  -9   7        0.07        0.63      1.16 o 
  -5  -8   7        2.19        2.30      1.98 o 
  -4  -8   7        3.26        3.13      1.44 o 
  -3  -8   7       17.65       15.86      1.86 o 
  -2  -8   7       48.00       52.44      2.79 o 
  -1  -8   7       18.38       22.19      1.53 o 
   0  -8   7        5.89        5.75      1.06 o 
   1  -8   7        0.08        1.11      0.77 o 
   2  -8   7        3.49        5.44      1.03 o 
   3  -8   7        1.71        2.47      0.95 o 
   4  -8   7        0.29        0.23      0.90 o 
   5  -8   7        1.55        3.26      1.42 o 
  -5  -7   7       12.68       11.43      2.58 o 
  -4  -7   7       27.88       30.05      2.89 o 
  -3  -7   7       43.90       44.15      2.59 o 
  -2  -7   7       24.64       26.02      2.14 o 
  -1  -7   7        7.97        7.10      0.85 o 
   0  -7   7        4.91        8.06      0.83 o 
   1  -7   7        0.15        0.07      0.64 o 
   2  -7   7       13.99       16.35      1.25 o 
   3  -7   7        1.35        2.50      0.94 o 
   4  -7   7       19.66       12.60      1.36 o 
   5  -7   7       11.06       10.80      1.64 o 
   6  -7   7        0.12        0.86      1.28 o 
  -6  -6   7       11.22       15.80      4.19 o 
  -5  -6   7       29.97       33.32      3.48 o 
  -4  -6   7        5.23        4.98      1.31 o 
  -3  -6   7       40.70       43.14      2.78 o 
  -2  -6   7        3.42        1.48      0.67 o 
  -1  -6   7        1.27        1.49      0.55 o 
   0  -6   7      119.34      111.11      3.12 o 
   1  -6   7        0.01       -0.42      0.59 o 
   2  -6   7        1.54        1.12      0.66 o 
   3  -6   7        0.00       -0.59      0.59 o 
   4  -6   7        6.40        3.27      0.92 o 
   5  -6   7        0.13       -0.36      1.05 o 
   6  -6   7        0.01       -0.86      1.20 o 
  -6  -5   7       18.24       22.92      5.94 o 
  -5  -5   7       20.27       20.31      2.78 o 
  -4  -5   7       22.08       22.70      1.63 o 
  -3  -5   7        3.48        3.17      1.07 o 
  -2  -5   7       15.17       15.43      0.94 o 
  -1  -5   7       57.81       60.37      1.36 o 
   0  -5   7       54.31       58.94      2.06 o 
   1  -5   7        1.60       -0.03      0.51 o 
   2  -5   7        0.28       -0.04      0.70 o 
   3  -5   7        0.12       -0.58      0.59 o 
   4  -5   7        0.31        0.96      0.77 o 
   5  -5   7        0.70        0.38      1.11 o 
   6  -5   7        6.29        3.12      1.42 o 
   7  -5   7        1.15        0.40      1.58 o 
  -7  -4   7        5.07        5.83      2.31 o 
  -6  -4   7        8.89       11.45      1.83 o 
  -5  -4   7       21.85       20.25      1.97 o 
  -4  -4   7       66.01       64.16      2.88 o 
  -3  -4   7      252.18      260.17      3.54 o 
  -2  -4   7       77.01       81.99      1.70 o 
  -1  -4   7       35.53       34.40      1.03 o 
   0  -4   7        1.70        1.17      0.35 o 
   1  -4   7       25.97       27.14      1.15 o 
   2  -4   7       42.28       41.24      1.46 o 
   3  -4   7        0.25        0.35      0.58 o 
   4  -4   7        0.50        0.22      0.90 o 
   5  -4   7       16.56       15.62      1.86 o 
   6  -4   7       11.23       13.45      2.26 o 
   7  -4   7        0.67        0.65      1.45 o 
  -7  -3   7        0.16        0.14      2.37 o 
  -6  -3   7        8.55       12.69      1.80 o 
  -5  -3   7       29.94       35.11      2.18 o 
  -4  -3   7      156.10      149.13      2.87 o 
  -3  -3   7      115.15      108.00      2.04 o 
  -2  -3   7        8.80        9.19      0.96 o 
  -1  -3   7       73.88       71.72      1.43 o 
   0  -3   7       49.01       54.28      1.54 o 
   1  -3   7        8.42        9.01      0.69 o 
   2  -3   7        3.28        4.39      1.03 o 
   3  -3   7       41.52       34.04      2.28 o 
   4  -3   7        3.17        3.86      1.07 o 
   5  -3   7        6.43        5.60      1.85 o 
   6  -3   7       16.12       16.83      2.39 o 
   7  -3   7        1.72        0.36      1.20 o 
   8  -3   7        1.44        2.00      1.52 o 
  -7  -2   7        2.54        3.41      1.50 o 
  -6  -2   7       11.78       12.08      1.53 o 
  -5  -2   7        7.76        6.81      1.00 o 
  -4  -2   7       47.86       50.37      1.86 o 
  -3  -2   7        5.47        5.82      0.64 o 
  -2  -2   7        4.49        2.91      0.42 o 
  -1  -2   7      117.99      124.48      1.75 o 
   0  -2   7       72.85       78.07      1.32 o 
   1  -2   7      262.63      283.71      3.73 o 
   2  -2   7        0.40       -0.17      0.44 o 
   3  -2   7        7.37        7.50      1.24 o 
   4  -2   7       10.11       10.99      1.35 o 
   5  -2   7       46.37       43.50      3.27 o 
   6  -2   7       41.86       42.67      2.72 o 
   7  -2   7        6.90        8.12      1.73 o 
   8  -2   7        4.76        5.88      2.08 o 
  -7  -1   7        6.52        7.93      1.77 o 
  -6  -1   7       15.77       20.94      3.71 o 
  -5  -1   7        6.40        8.64      1.20 o 
  -4  -1   7        3.76        5.64      1.35 o 
  -3  -1   7        0.25       -0.19      0.43 o 
  -2  -1   7       14.82       15.47      0.73 o 
  -1  -1   7       45.09       54.71      2.13 o 
   0  -1   7       69.61       63.60      1.16 o 
   1  -1   7      195.33      219.04      3.12 o 
   2  -1   7        3.93        1.43      0.43 o 
   3  -1   7      163.43      162.35      3.91 o 
   4  -1   7        7.69       10.62      1.32 o 
   5  -1   7        8.01        7.69      1.17 o 
   6  -1   7       60.83       66.13      2.78 o 
   7  -1   7        6.11        7.26      2.27 o 
   8  -1   7        3.05        5.53      1.69 o 
  -7   0   7       23.84       26.12      2.73 o 
  -6   0   7        3.62        2.67      0.95 o 
  -5   0   7        0.36        1.09      0.72 o 
  -4   0   7       15.59       18.09      1.19 o 
  -3   0   7       19.62       20.06      1.56 o 
  -2   0   7       32.24       31.38      1.56 o 
  -1   0   7       79.27      108.73      1.78 o 
   0   0   7       85.07       86.56      2.61 o 
   1   0   7      494.38      483.98      9.73 o 
   2   0   7      340.43      340.93      5.84 o 
   3   0   7      191.84      204.47      3.92 o 
   4   0   7      119.86      112.41      2.53 o 
   5   0   7       18.01       16.40      1.25 o 
   6   0   7       24.91       23.52      1.53 o 
   7   0   7        9.67        9.02      1.45 o 
   8   0   7        6.14        2.95      1.51 o 
  -7   1   7        1.78        2.66      1.34 o 
  -6   1   7        0.35        0.17      1.15 o 
  -5   1   7        3.24        1.99      0.84 o 
  -4   1   7        3.06        2.11      0.69 o 
  -3   1   7       56.01       53.71      2.30 o 
  -2   1   7       21.02       25.74      1.23 o 
  -1   1   7       34.57       40.16      1.71 o 
   0   1   7      162.94      179.12      3.03 o 
   1   1   7        8.05        8.81      0.60 o 
   2   1   7       28.05       30.26      0.81 o 
   3   1   7       29.67       30.28      1.17 o 
   4   1   7       37.09       33.57      1.43 o 
   5   1   7      112.46      112.89      2.83 o 
   6   1   7       34.64       41.93      1.94 o 
   7   1   7       49.86       52.76      2.82 o 
   8   1   7        1.76        2.44      1.41 o 
  -7   2   7        8.34        8.12      1.78 o 
  -6   2   7        0.72        0.89      1.01 o 
  -5   2   7       18.93       18.25      1.76 o 
  -4   2   7        1.83        2.60      0.64 o 
  -3   2   7        3.55        4.92      0.58 o 
  -2   2   7       16.90       13.96      0.63 o 
  -1   2   7      128.27      127.69      2.04 o 
   0   2   7       82.32       88.64      2.04 o 
   1   2   7        0.92        2.11      0.57 o 
   2   2   7      151.43      162.02      2.63 o 
   3   2   7       58.67       57.54      1.36 o 
   4   2   7        7.36        6.18      0.82 o 
   5   2   7      124.21      133.99      3.42 o 
   6   2   7        6.19        9.66      1.73 o 
   7   2   7        1.73        2.11      1.19 o 
   8   2   7        6.20        6.85      1.32 o 
  -7   3   7        9.04       11.23      3.04 o 
  -6   3   7       27.80       30.40      2.46 o 
  -5   3   7        0.04        0.32      0.74 o 
  -4   3   7       19.31       19.21      1.13 o 
  -3   3   7       11.03        8.94      0.75 o 
  -2   3   7       31.85       34.73      0.85 o 
  -1   3   7       66.87       70.52      3.36 o 
   0   3   7      149.75      149.08      2.50 o 
   1   3   7        2.35        6.20      0.65 o 
   2   3   7        5.65        2.96      0.47 o 
   3   3   7        3.62        2.41      0.73 o 
   4   3   7       83.12       75.34      2.08 o 
   5   3   7       12.68       10.84      1.06 o 
   6   3   7       35.42       35.07      1.83 o 
   7   3   7        0.80        0.02      0.86 o 
   8   3   7        9.26        6.53      1.48 o 
  -7   4   7       19.13       19.36      2.42 o 
  -6   4   7       40.09       42.74      2.90 o 
  -5   4   7        0.48        0.60      0.73 o 
  -4   4   7       62.95       58.91      1.87 o 
  -3   4   7        1.06        0.57      0.43 o 
  -2   4   7        5.83        5.31      0.64 o 
  -1   4   7       39.72       43.99      1.38 o 
   0   4   7      378.18      383.96      4.54 o 
   1   4   7      275.13      290.59      4.26 o 
   2   4   7       73.35       90.09      2.12 o 
   3   4   7        0.61        0.36      0.44 o 
   4   4   7       13.60       13.38      1.04 o 
   5   4   7       20.03       18.30      1.33 o 
   6   4   7        0.06       -0.23      0.73 o 
   7   4   7        2.13        2.91      1.14 o 
   8   4   7        8.56        8.52      1.66 o 
  -7   5   7        9.11        8.22      1.47 o 
  -6   5   7       12.64       10.24      1.39 o 
  -5   5   7        3.68        3.93      0.97 o 
  -4   5   7      103.09      105.47      3.25 o 
  -3   5   7        0.01       -0.05      0.44 o 
  -2   5   7      123.19      118.45      3.44 o 
  -1   5   7       54.16       58.70      1.90 o 
   0   5   7      403.11      430.81      4.78 o 
   1   5   7      326.30      323.96      4.67 o 
   2   5   7        2.49        1.48      0.52 o 
   3   5   7       19.34       18.57      1.10 o 
   4   5   7      131.99      125.85      2.87 o 
   5   5   7      107.26      107.52      2.82 o 
   6   5   7       45.62       50.29      3.11 o 
   7   5   7        3.19        3.53      1.23 o 
   8   5   7        2.52        2.50      1.32 o 
  -7   6   7        0.00       -0.33      1.07 o 
  -6   6   7        0.89        0.47      0.92 o 
  -5   6   7        1.71        1.85      0.86 o 
  -4   6   7       68.56       61.46      2.63 o 
  -3   6   7       10.76        9.91      0.85 o 
  -2   6   7        0.66        0.45      0.59 o 
  -1   6   7      403.53      387.27      4.60 o 
   0   6   7      330.30      324.46      4.03 o 
   1   6   7      219.15      190.73      3.48 o 
   2   6   7       31.70       29.62      1.38 o 
   3   6   7       63.23       61.20      2.16 o 
   4   6   7      593.03      556.04      7.51 o 
   5   6   7      117.61      108.35      3.35 o 
   6   6   7        2.53        1.97      1.15 o 
   7   6   7        0.10       -0.40      1.04 o 
   8   6   7        0.02       -1.31      1.31 o 
  -6   7   7        2.39        2.08      1.05 o 
  -5   7   7        1.69        1.20      0.92 o 
  -4   7   7      115.83      116.20      2.83 o 
  -3   7   7      155.49      153.03      2.95 o 
  -2   7   7      130.05      126.18      3.29 o 
  -1   7   7      362.18      360.60      4.52 o 
   0   7   7      605.87      602.59      6.50 o 
   1   7   7      287.00      273.54      4.02 o 
   2   7   7      169.03      167.24      3.84 o 
   3   7   7      179.87      170.88      3.80 o 
   4   7   7      113.09      108.72      3.21 o 
   5   7   7       15.69       12.79      1.41 o 
   6   7   7        0.07       -0.12      1.28 o 
   7   7   7        0.83        2.14      1.34 o 
  -6   8   7        0.01        1.10      1.07 o 
  -5   8   7        9.47        8.69      1.20 o 
  -4   8   7       91.65       95.75      2.64 o 
  -3   8   7      137.62      136.65      2.84 o 
  -2   8   7       53.64       47.13      2.14 o 
  -1   8   7       88.47       98.41      2.29 o 
   0   8   7      349.95      349.78      4.54 o 
   1   8   7      427.48      414.30      5.09 o 
   2   8   7       84.91       82.84      2.26 o 
   3   8   7       43.58       42.03      2.44 o 
   4   8   7       31.00       28.89      2.28 o 
   5   8   7        6.47        4.05      1.32 o 
   6   8   7        5.37        2.78      1.75 o 
   7   8   7        0.12       -1.15      1.25 o 
  -5   9   7        9.00        8.56      1.23 o 
  -4   9   7       12.89       12.08      1.25 o 
  -3   9   7        0.94        0.83      0.90 o 
  -2   9   7       23.75       23.40      2.68 o 
  -1   9   7       35.00       35.14      1.72 o 
   0   9   7      159.37      165.43      2.96 o 
   1   9   7      172.27      164.94      3.26 o 
   2   9   7        3.92        3.03      3.07 o 
   3   9   7       22.22       13.71      2.21 o 
   4   9   7       44.99       35.21      2.58 o 
   5   9   7       10.05        5.58      1.50 o 
   6   9   7        2.78        3.35      1.81 o 
  -5  10   7        0.12        0.06      0.97 o 
  -4  10   7        0.01        0.53      0.86 o 
  -3  10   7        7.91        9.80      1.45 o 
  -2  10   7       16.86       16.26      2.12 o 
  -1  10   7       12.79       12.77      1.25 o 
   0  10   7       38.34       40.03      1.89 o 
   1  10   7       59.06       59.96      2.62 o 
   2  10   7       13.04       12.69      1.88 o 
   3  10   7       14.76       10.69      7.12 o 
   4  10   7        7.29        6.96      1.52 o 
   5  10   7        0.79        0.75      1.21 o 
   6  10   7        0.76        0.70      1.33 o 
  -4  11   7        4.19        4.44      1.06 o 
  -3  11   7       15.46       13.90      2.20 o 
  -2  11   7       14.48       15.25      2.41 o 
  -1  11   7        0.97        0.81      0.90 o 
   0  11   7        0.72        0.41      0.96 o 
   1  11   7       16.25       19.63      1.80 o 
   2  11   7        6.27        4.68      1.23 o 
   3  11   7        2.50       -0.56      2.31 o 
   4  11   7        0.89        0.74      1.20 o 
   5  11   7        0.03        0.62      1.39 o 
  -3  12   7        9.06        9.49      1.95 o 
  -2  12   7        2.87        3.07      1.41 o 
  -1  12   7        4.95        1.71      2.31 o 
   0  12   7        0.19        0.12      1.09 o 
   1  12   7        0.00        0.06      0.91 o 
   2  12   7        0.10       -0.54      1.07 o 
   3  12   7        0.07       -0.90      1.68 o 
   4  12   7        0.35        1.03      1.39 o 
  -2  13   7        5.60        2.78      2.17 o 
  -1  13   7        0.98       -0.46      1.26 o 
   0  13   7        0.21        0.04      1.24 o 
   1  13   7        0.58        0.22      1.22 o 
   2  13   7        1.41       -0.18      1.16 o 
   3  13   7        1.43        1.15      1.33 o 
  -2 -10   8        0.18       -1.68      2.37 o 
  -1 -10   8        5.19        6.45      2.04 o 
   0 -10   8        9.84        8.06      4.12 o 
   1 -10   8        1.24       -0.09      1.27 o 
   2 -10   8        0.53        0.38      1.73 o 
  -3  -9   8        0.00        0.70      2.93 o 
  -2  -9   8        0.07        0.11      1.39 o 
  -1  -9   8        1.55        1.43      2.24 o 
   0  -9   8        3.92        5.04      1.77 o 
   1  -9   8        2.80        1.68      1.65 o 
   2  -9   8        2.72        2.05      1.13 o 
   3  -9   8        0.04        1.49      1.41 o 
   4  -9   8        0.01       -0.04      1.63 o 
  -4  -8   8       15.56       16.10      4.40 o 
  -3  -8   8        0.14        0.62      1.47 o 
  -2  -8   8       14.32       15.51      2.27 o 
  -1  -8   8       14.00       19.13      3.35 o 
   0  -8   8       10.43        8.75      1.48 o 
   1  -8   8        0.02        0.47      0.93 o 
   2  -8   8        8.88       11.94      1.47 o 
   3  -8   8        2.07        1.99      1.31 o 
   4  -8   8        0.25        3.25      1.68 o 
   5  -8   8        7.49        5.01      1.88 o 
  -5  -7   8        2.38        5.52      2.27 o 
  -4  -7   8       16.80       16.84      3.98 o 
  -3  -7   8        5.23        5.29      1.81 o 
  -2  -7   8        1.99        2.77      1.49 o 
  -1  -7   8        0.48       -0.27      1.11 o 
   0  -7   8       12.92       10.25      1.22 o 
   1  -7   8        2.98        1.79      0.89 o 
   2  -7   8       11.69       13.80      1.58 o 
   3  -7   8       16.64       19.17      1.61 o 
   4  -7   8        0.02        0.56      1.04 o 
   5  -7   8        0.36        0.38      1.16 o 
   6  -7   8        3.24        2.31      1.57 o 
  -5  -6   8        0.44       -0.06      1.75 o 
  -4  -6   8        7.39        8.86      2.18 o 
  -3  -6   8        6.71        4.82      2.31 o 
  -2  -6   8       68.24       59.76      3.04 o 
  -1  -6   8       87.80       87.23      2.69 o 
   0  -6   8       19.06       21.81      2.02 o 
   1  -6   8        0.64       -0.40      0.65 o 
   2  -6   8       42.90       43.28      1.89 o 
   3  -6   8        1.10        1.35      0.80 o 
   4  -6   8        0.02        0.13      0.97 o 
   5  -6   8        1.22        3.68      1.47 o 
   6  -6   8        4.45        3.07      1.34 o 
  -6  -5   8        0.94        0.69      1.77 o 
  -5  -5   8        0.08       -0.08      1.43 o 
  -4  -5   8        7.23        6.67      1.88 o 
  -3  -5   8       40.18       40.19     10.83 o 
  -2  -5   8       36.60       44.21      1.91 o 
  -1  -5   8       13.21       16.24      1.10 o 
   0  -5   8       40.11       42.20      1.50 o 
   1  -5   8       18.16       14.59      1.04 o 
   2  -5   8        5.97        6.69      0.98 o 
   3  -5   8        0.21       -0.69      0.69 o 
   4  -5   8        0.00        0.12      0.85 o 
   5  -5   8       16.89       13.47      1.88 o 
   6  -5   8        2.49        1.78      1.37 o 
   7  -5   8        1.61        1.12      1.54 o 
  -6  -4   8        0.12        2.03      1.83 o 
  -5  -4   8        0.07       -1.20      1.33 o 
  -4  -4   8        0.23        2.24      1.38 o 
  -3  -4   8       53.39       47.26      1.87 o 
  -2  -4   8        3.91        4.21      0.92 o 
  -1  -4   8        4.63        5.32      0.67 o 
   0  -4   8        2.13        1.37      0.46 o 
   1  -4   8        0.72        1.32      0.54 o 
   2  -4   8       16.90       17.30      1.07 o 
   3  -4   8        8.23       12.79      2.13 o 
   4  -4   8        9.15       19.78      1.81 o 
   5  -4   8        0.00       -0.52      0.96 o 
   6  -4   8       24.88       31.47      3.60 o 
   7  -4   8        5.94        8.33      1.93 o 
  -6  -3   8        9.09       10.45      2.36 o 
  -5  -3   8       11.68       12.31      1.70 o 
  -4  -3   8      104.49       97.42      3.96 o 
  -3  -3   8       98.49       88.13      3.23 o 
  -2  -3   8        3.27        3.66      0.64 o 
  -1  -3   8       18.67       19.27      1.13 o 
   0  -3   8        0.06        0.47      0.35 o 
   1  -3   8        0.13        1.17      0.56 o 
   2  -3   8      204.76      211.15      4.90 o 
   3  -3   8        0.91       -0.50      0.69 o 
   4  -3   8       16.47       18.17      1.71 o 
   5  -3   8       47.75       53.37      2.92 o 
   6  -3   8       13.03       12.08      3.67 o 
   7  -3   8       15.67       16.58      2.35 o 
  -7  -2   8        0.00        0.70      2.65 o 
  -6  -2   8       14.34       12.53      2.56 o 
  -5  -2   8        5.18        1.81      1.13 o 
  -4  -2   8       82.86       75.07      2.27 o 
  -3  -2   8      111.58      101.81      2.08 o 
  -2  -2   8       69.42       65.03      1.59 o 
  -1  -2   8       48.72       50.61      1.26 o 
   0  -2   8      408.78      390.27      4.71 o 
   1  -2   8      398.05      438.27      5.26 o 
   2  -2   8        5.91        5.60      0.87 o 
   3  -2   8       80.56       84.03      2.81 o 
   4  -2   8       49.04       46.44      2.39 o 
   5  -2   8        8.16        7.46      1.37 o 
   6  -2   8        7.55        8.67      1.68 o 
   7  -2   8        8.68       12.43      1.99 o 
   8  -2   8        0.45        3.06      1.71 o 
  -7  -1   8        1.62        1.29      1.71 o 
  -6  -1   8        0.69        0.61      1.31 o 
  -5  -1   8        0.01       -0.06      0.71 o 
  -4  -1   8       43.65       44.16      1.79 o 
  -3  -1   8      215.29      194.08      3.24 o 
  -2  -1   8      135.37      130.19      2.72 o 
  -1  -1   8      155.44      187.04      3.51 o 
   0  -1   8      816.16      789.82      9.48 o 
   1  -1   8      788.25      738.38     14.08 o 
   2  -1   8       76.42       85.44      2.41 o 
   3  -1   8       14.27       10.13      1.37 o 
   4  -1   8        0.18       -0.46      0.90 o 
   5  -1   8        0.28       -0.23      0.83 o 
   6  -1   8       13.07       14.94      1.91 o 
   7  -1   8        2.53        2.71      1.29 o 
   8  -1   8        5.20        7.47      1.84 o 
  -7   0   8       24.69       23.78      3.20 o 
  -6   0   8        0.01       -0.85      0.85 o 
  -5   0   8       11.81       12.44      1.22 o 
  -4   0   8      181.43      164.48      3.86 o 
  -3   0   8      101.49       93.41      2.12 o 
  -2   0   8      114.92       94.68      2.16 o 
  -1   0   8       53.03       47.32      2.35 o 
   0   0   8      177.37      189.48      3.25 o 
   1   0   8     1065.01     1080.74     19.01 o 
   2   0   8       47.75       56.22      1.90 o 
   3   0   8        4.23        6.34      1.07 o 
   4   0   8      158.76      145.74      3.54 o 
   5   0   8        0.32        0.32      0.78 o 
   6   0   8        0.05        0.43      0.88 o 
   7   0   8        8.05        8.52      2.52 o 
   8   0   8       12.01       14.48      3.51 o 
  -7   1   8        0.83        1.69      1.32 o 
  -6   1   8        1.16        3.68      1.29 o 
  -5   1   8        5.91        4.82      1.89 o 
  -4   1   8        1.93        3.87      1.11 o 
  -3   1   8      148.99      144.59      3.34 o 
  -2   1   8       38.35       35.15      1.96 o 
  -1   1   8        4.23        2.67      0.46 o 
   0   1   8      333.10      285.49      5.99 o 
   1   1   8      754.75      764.36      9.66 o 
   2   1   8       10.48        5.39      1.07 o 
   3   1   8        9.85       12.91      1.31 o 
   4   1   8       68.48       69.29      2.60 o 
   5   1   8       82.12       84.50      2.43 o 
   6   1   8        1.58        0.11      0.95 o 
   7   1   8       46.10       51.63      3.77 o 
   8   1   8        0.80        1.25      1.25 o 
  -7   2   8        8.54        7.91      2.19 o 
  -6   2   8        0.02        0.26      1.04 o 
  -5   2   8        4.10        7.85      1.42 o 
  -4   2   8       47.94       55.53      2.61 o 
  -3   2   8      206.72      217.50      3.88 o 
  -2   2   8       50.35       47.60      1.46 o 
  -1   2   8       10.77       13.19      0.69 o 
   0   2   8      342.30      340.65      5.02 o 
   1   2   8      137.87      152.59      2.71 o 
   2   2   8      472.44      466.21      5.05 o 
   3   2   8       43.09       42.17      1.56 o 
   4   2   8       26.61       29.33      1.38 o 
   5   2   8        0.06        1.23      0.72 o 
   6   2   8       25.54       26.98      1.65 o 
   7   2   8        5.29        2.51      1.23 o 
   8   2   8        0.07       -0.25      1.08 o 
  -7   3   8        2.40        1.19      1.34 o 
  -6   3   8        7.82        7.42      1.57 o 
  -5   3   8       91.84       93.41      2.97 o 
  -4   3   8       76.94       62.94      2.26 o 
  -3   3   8       51.16       51.53      1.82 o 
  -2   3   8      481.79      486.09      5.43 o 
  -1   3   8       64.16       66.50      2.01 o 
   0   3   8        1.60        0.44      0.38 o 
   1   3   8      643.94      664.33      7.93 o 
   2   3   8       45.73       52.16      1.49 o 
   3   3   8       19.08       18.76      1.03 o 
   4   3   8        5.40        5.43      0.79 o 
   5   3   8       56.52       55.00      3.87 o 
   6   3   8        6.54        8.97      1.16 o 
   7   3   8        0.21        0.17      0.89 o 
   8   3   8        0.08       -0.92      1.31 o 
  -7   4   8        7.85        8.61      1.93 o 
  -6   4   8       29.82       38.91      2.28 o 
  -5   4   8       61.00       63.33      3.25 o 
  -4   4   8       49.70       50.70      2.04 o 
  -3   4   8      112.53      100.57      2.55 o 
  -2   4   8        2.67        2.69      0.69 o 
  -1   4   8      112.65      120.77      3.51 o 
   0   4   8      106.85      126.78      2.56 o 
   1   4   8        8.84       10.16      0.83 o 
   2   4   8        2.56        1.23      0.51 o 
   3   4   8       30.55       26.26      1.24 o 
   4   4   8        6.17        6.81      0.99 o 
   5   4   8      154.99      153.80      3.46 o 
   6   4   8       93.96       91.21      2.80 o 
   7   4   8        6.89        6.59      1.36 o 
   8   4   8        0.32        0.15      1.31 o 
  -7   5   8        7.09        8.20      1.70 o 
  -6   5   8       16.58       12.38      1.51 o 
  -5   5   8       26.10       31.16      1.90 o 
  -4   5   8        5.38        4.77      0.90 o 
  -3   5   8       37.83       40.62      1.78 o 
  -2   5   8      498.40      516.91      9.86 o 
  -1   5   8      165.41      152.39      3.53 o 
   0   5   8        4.48        2.11      0.50 o 
   1   5   8        1.00        3.66      0.63 o 
   2   5   8       10.32       12.07      1.13 o 
   3   5   8       15.63       15.12      1.07 o 
   4   5   8       13.44       10.95      1.05 o 
   5   5   8       14.29       15.41      1.31 o 
   6   5   8       12.23       15.75      1.61 o 
   7   5   8        0.84        2.03      1.09 o 
   8   5   8        0.30        2.15      1.70 o 
  -6   6   8        6.65        7.66      1.35 o 
  -5   6   8        2.16        2.56      0.92 o 
  -4   6   8       11.40        9.90      1.16 o 
  -3   6   8       78.18       73.13      1.92 o 
  -2   6   8      181.71      180.88      3.54 o 
  -1   6   8      144.14      148.16      2.75 o 
   0   6   8       11.25        7.79      0.70 o 
   1   6   8        7.38        7.64      0.87 o 
   2   6   8       44.63       36.93      1.56 o 
   3   6   8      101.32       94.43      2.45 o 
   4   6   8      229.34      231.19      4.26 o 
   5   6   8       98.09      106.88      3.34 o 
   6   6   8        6.68        9.25      1.46 o 
   7   6   8        3.35        2.52      1.16 o 
  -6   7   8       20.82       22.20      1.96 o 
  -5   7   8        4.58        6.04      1.19 o 
  -4   7   8        7.11        4.70      1.04 o 
  -3   7   8        3.09        2.89      0.67 o 
  -2   7   8       13.84       17.42      1.38 o 
  -1   7   8       37.61       37.73      1.36 o 
   0   7   8        1.25        1.00      0.52 o 
   1   7   8        6.94        4.82      0.67 o 
   2   7   8      187.34      176.54      3.49 o 
   3   7   8        8.42       11.32      1.43 o 
   4   7   8        2.95        1.77      1.05 o 
   5   7   8        4.07        2.39      0.94 o 
   6   7   8       10.01       13.04      1.58 o 
   7   7   8        0.03        0.74      1.29 o 
  -6   8   8       18.15       15.27      1.79 o 
  -5   8   8       13.34       18.04      1.69 o 
  -4   8   8       13.17       12.87      1.31 o 
  -3   8   8       59.55       57.66      2.55 o 
  -2   8   8        2.40        3.31      0.91 o 
  -1   8   8        0.07        0.23      0.50 o 
   0   8   8        0.75        6.81      0.82 o 
   1   8   8       25.63       27.12      1.26 o 
   2   8   8       36.41       35.42      1.63 o 
   3   8   8       90.40       84.23      3.35 o 
   4   8   8        0.75        0.51      0.81 o 
   5   8   8        7.99        3.97      1.32 o 
   6   8   8        0.66       -0.67      1.44 o 
   7   8   8        0.16        1.61      1.39 o 
  -5   9   8        3.09        2.47      1.12 o 
  -4   9   8        0.13        0.59      0.79 o 
  -3   9   8       18.97       21.24      1.81 o 
  -2   9   8       18.52       18.19      1.60 o 
  -1   9   8        7.67        8.44      1.08 o 
   0   9   8       43.01       37.68      1.48 o 
   1   9   8       41.34       43.49      1.58 o 
   2   9   8        0.90        0.87      0.80 o 
   3   9   8       14.98       13.85      2.37 o 
   4   9   8        2.33        2.79      1.68 o 
   5   9   8        1.85        1.37      1.19 o 
   6   9   8        9.60        9.99      1.87 o 
  -5  10   8       29.18       33.97      6.71 o 
  -4  10   8       29.19       28.42      1.72 o 
  -3  10   8       17.04       16.81      1.75 o 
  -2  10   8       28.89       23.62      2.28 o 
  -1  10   8       18.34       18.95      1.48 o 
   0  10   8       53.48       51.61      1.95 o 
   1  10   8       11.57       12.11      1.25 o 
   2  10   8        2.46        1.15      1.33 o 
   3  10   8       14.26       13.88      2.36 o 
   4  10   8        0.42        0.80      1.10 o 
   5  10   8       25.73       27.81      2.60 o 
   6  10   8        1.29        1.09      1.47 o 
  -4  11   8       10.05       12.28      1.52 o 
  -3  11   8       11.73       12.77      1.69 o 
  -2  11   8       18.31       20.55      2.20 o 
  -1  11   8        0.25        0.03      0.86 o 
   0  11   8        2.57        2.12      1.03 o 
   1  11   8        5.80        5.58      1.22 o 
   2  11   8        5.13        5.23      1.47 o 
   3  11   8        0.50       -0.14      1.38 o 
   4  11   8        4.27        5.59      1.64 o 
   5  11   8        9.61       10.34      2.02 o 
  -3  12   8        0.94       -0.01      1.29 o 
  -2  12   8        9.03        5.05      1.61 o 
  -1  12   8       27.46       27.30      2.16 o 
   0  12   8       17.24       21.50      2.30 o 
   1  12   8        3.81        4.15      1.59 o 
   2  12   8        5.07        5.89      1.58 o 
   3  12   8       27.62       34.80      3.65 o 
   4  12   8       23.18       23.08      4.08 o 
  -1  13   8        1.61        1.74      2.72 o 
   0  13   8        0.72       -1.13      1.26 o 
   1  13   8       14.36       16.46      2.33 o 
   2  13   8       36.31       40.66      3.22 o 
   0 -10   9        8.57        4.19      3.49 o 
  -2  -9   9        3.13        3.07      2.79 o 
  -1  -9   9        8.75       10.48      3.77 o 
   0  -9   9        0.22        3.35      3.07 o 
   1  -9   9        0.70        0.70      2.51 o 
   2  -9   9        1.95        2.93      1.56 o 
   3  -9   9        1.44        7.32      1.82 o 
  -3  -8   9        1.11       -1.12      2.24 o 
  -2  -8   9        1.73        2.24      2.79 o 
  -1  -8   9        4.55        6.15      3.21 o 
   0  -8   9        1.82        0.84      2.37 o 
   1  -8   9        0.05        0.17      1.53 o 
   2  -8   9        5.04        3.92      1.54 o 
   3  -8   9        9.51       10.11      1.85 o 
   4  -8   9        1.94        0.43      1.71 o 
  -4  -7   9        6.75       10.90      3.91 o 
  -3  -7   9        0.14        5.87      2.93 o 
  -2  -7   9        0.30        0.14      2.24 o 
  -1  -7   9        4.45        1.12      2.37 o 
   0  -7   9        2.60        3.31      1.63 o 
   1  -7   9        9.33       10.69      1.68 o 
   2  -7   9        0.01        1.12      1.34 o 
   3  -7   9        0.66        0.18      1.61 o 
   4  -7   9        0.10        2.05      1.47 o 
   5  -7   9        2.78        6.14      1.80 o 
  -5  -6   9        9.74       17.32      4.47 o 
  -4  -6   9       15.30       14.25      4.05 o 
  -3  -6   9       17.15       23.89      4.47 o 
  -2  -6   9       30.94       30.46      4.75 o 
  -1  -6   9       28.63       30.79      5.80 o 
   0  -6   9        5.14        6.18      1.73 o 
   1  -6   9        3.37        4.54      1.44 o 
   2  -6   9        1.35        1.70      1.01 o 
   3  -6   9        0.40        1.68      1.15 o 
   4  -6   9        0.76       -1.04      1.04 o 
   5  -6   9        0.10        0.11      1.24 o 
   6  -6   9        0.26        1.05      1.55 o 
  -5  -5   9        1.31       -1.33      1.63 o 
  -4  -5   9       11.60       10.35      2.17 o 
  -3  -5   9      105.32       99.89      4.77 o 
  -2  -5   9      136.46      132.38      5.34 o 
  -1  -5   9       37.60       37.81      4.12 o 
   0  -5   9       27.39       27.89      2.65 o 
   1  -5   9        0.65       -0.42      0.73 o 
   2  -5   9        3.58        6.78      1.29 o 
   3  -5   9        5.78        6.45      1.44 o 
   4  -5   9        0.61        1.29      1.12 o 
   5  -5   9        1.20        0.57      1.57 o 
   6  -5   9        1.23        3.35      2.07 o 
  -6  -4   9        0.31        0.00      1.83 o 
  -5  -4   9        0.33        0.43      1.61 o 
  -4  -4   9       15.61       14.20      2.31 o 
  -3  -4   9       83.58       80.13      4.13 o 
  -2  -4   9       29.14       25.29      1.40 o 
  -1  -4   9       33.80       34.40      2.42 o 
   0  -4   9       95.16       96.44      5.03 o 
   1  -4   9       75.73       71.11      2.69 o 
   2  -4   9       53.05       52.89      2.79 o 
   3  -4   9        8.03        7.27      1.41 o 
   4  -4   9        0.06       -1.03      1.03 o 
   5  -4   9        3.09        3.47      1.61 o 
   6  -4   9        0.17        1.70      1.38 o 
   7  -4   9        0.00        0.90      1.46 o 
  -6  -3   9        7.27        5.98      2.27 o 
  -5  -3   9       10.24       15.90      2.45 o 
  -4  -3   9        1.12        2.50      1.12 o 
  -3  -3   9       62.39       70.68      2.04 o 
  -2  -3   9       27.89       28.89      1.32 o 
  -1  -3   9       18.76       16.05      2.37 o 
   0  -3   9       90.26       90.12      3.79 o 
   1  -3   9       54.66       53.89      2.28 o 
   2  -3   9       14.02       16.45      2.28 o 
   3  -3   9        0.21        0.38      1.17 o 
   4  -3   9        0.00        0.49      1.14 o 
   5  -3   9        9.57        7.41      1.50 o 
   6  -3   9        9.27        6.57      1.62 o 
   7  -3   9        0.65        0.73      1.67 o 
  -6  -2   9       16.99       18.24      2.67 o 
  -5  -2   9        6.34       10.02      1.70 o 
  -4  -2   9        0.43        1.57      0.73 o 
  -3  -2   9       38.45       39.55      1.60 o 
  -2  -2   9       39.91       40.57      1.61 o 
  -1  -2   9       37.98       46.58      1.77 o 
   0  -2   9       67.52       68.05      5.38 o 
   1  -2   9        9.68       10.47      1.97 o 
   2  -2   9        9.38        9.05      1.77 o 
   3  -2   9        1.55        1.08      0.79 o 
   4  -2   9       45.32       44.53      2.34 o 
   5  -2   9        1.14        1.11      1.00 o 
   6  -2   9       11.31       12.01      2.67 o 
   7  -2   9        7.36        1.64      1.47 o 
  -6  -1   9       10.95        9.72      2.27 o 
  -5  -1   9        2.12        1.85      1.00 o 
  -4  -1   9        3.53        1.73      0.84 o 
  -3  -1   9        0.15       -0.27      0.61 o 
  -2  -1   9       13.75       12.59      1.20 o 
  -1  -1   9        9.31       10.97      1.55 o 
   0  -1   9       35.81       37.79      2.52 o 
   1  -1   9      207.78      201.79      6.03 o 
   2  -1   9        2.27        2.48      2.31 o 
   3  -1   9       19.57       20.58      1.50 o 
   4  -1   9       15.65       14.56      1.52 o 
   5  -1   9        2.88        0.78      1.40 o 
   6  -1   9        4.57        4.46      1.37 o 
   7  -1   9        4.40        1.88      1.41 o 
  -6   0   9       11.99       13.76      2.04 o 
  -5   0   9        7.66        8.00      1.55 o 
  -4   0   9        1.01        1.39      0.81 o 
  -2   0   9        0.92        0.85      0.57 o 
  -1   0   9      109.22      107.54      3.55 o 
   0   0   9        0.09        4.43      0.96 o 
   1   0   9       22.17       19.62      3.42 o 
   2   0   9      107.25      125.65      3.07 o 
   3   0   9      125.49      135.90      3.61 o 
   4   0   9      157.34      153.61      6.50 o 
   5   0   9        3.03        5.97      1.20 o 
   6   0   9        9.64       12.03      1.55 o 
   7   0   9       15.16       16.72      1.89 o 
   8   0   9        0.92        0.21      1.42 o 
  -7   1   9        0.36        0.81      1.83 o 
  -6   1   9       43.60       47.81      3.94 o 
  -5   1   9       63.82       68.03      4.20 o 
  -4   1   9       33.25       36.38      2.68 o 
  -3   1   9        2.13        1.16      0.90 o 
  -2   1   9        9.82        7.64      1.34 o 
  -1   1   9      156.30      156.22      5.14 o 
   0   1   9       23.96       21.77      1.63 o 
   1   1   9      103.99      100.10      7.05 o 
   2   1   9       45.28       56.74      3.43 o 
   3   1   9        6.61        6.02      0.87 o 
   4   1   9       48.46       46.43      2.24 o 
   5   1   9        0.38       -0.68      0.68 o 
   6   1   9        6.28        8.71      1.57 o 
   7   1   9       19.83       19.77      2.22 o 
   8   1   9        0.55        0.00      1.16 o 
  -7   2   9        2.71       -0.86      1.61 o 
  -6   2   9       54.72       50.02      7.75 o 
  -5   2   9      221.69      229.21      7.89 o 
  -4   2   9       84.89       87.96      3.27 o 
  -3   2   9        2.97        3.86      0.83 o 
  -2   2   9       47.48       56.21      1.59 o 
  -1   2   9       87.06       93.32      3.05 o 
   0   2   9        3.09        3.32      0.40 o 
   1   2   9        6.44       10.57      0.81 o 
   2   2   9       14.62       10.83      1.11 o 
   3   2   9        0.00       -0.49      0.49 o 
   4   2   9       12.17       10.74      1.20 o 
   5   2   9        0.26        0.93      0.83 o 
   6   2   9        4.46        3.57      1.11 o 
   7   2   9        7.28        4.20      1.26 o 
   8   2   9        0.07       -0.17      1.14 o 
  -6   3   9       32.90       39.12      3.75 o 
  -5   3   9      113.98      103.57      3.94 o 
  -4   3   9       59.15       53.76      2.14 o 
  -3   3   9        4.54       14.94      2.24 o 
  -2   3   9       79.27       91.25      2.17 o 
  -1   3   9      648.03      628.54     10.02 o 
   0   3   9       88.07      118.99      2.96 o 
   1   3   9      120.82      121.95      2.32 o 
   2   3   9       16.35       18.46      0.92 o 
   3   3   9        0.97        2.43      0.55 o 
   4   3   9        0.14       -0.33      0.52 o 
   5   3   9        7.50        8.50      1.29 o 
   6   3   9       19.32       22.22      2.92 o 
   7   3   9       12.55       12.56      1.68 o 
   8   3   9        0.71        2.50      1.47 o 
  -6   4   9        7.87       11.76      2.66 o 
  -5   4   9       35.58       41.47      2.14 o 
  -4   4   9       16.57       17.26      1.37 o 
  -3   4   9       16.68       14.61      1.14 o 
  -2   4   9      124.57      129.53      2.48 o 
  -1   4   9      282.13      287.64      5.13 o 
   0   4   9        1.78        1.77      0.70 o 
   1   4   9      126.96      125.08      2.67 o 
   2   4   9      139.68      130.13      2.85 o 
   3   4   9        0.51        0.48      0.49 o 
   4   4   9       12.11       14.16      1.80 o 
   5   4   9      179.42      181.71      3.83 o 
   6   4   9       79.09       81.34      3.13 o 
   7   4   9        9.60        9.77      1.81 o 
   8   4   9        0.75        1.12      1.45 o 
  -6   5   9        4.17        4.70      1.27 o 
  -5   5   9       17.78       20.20      1.69 o 
  -4   5   9       16.40       19.90      1.48 o 
  -3   5   9       17.71       15.61      1.13 o 
  -2   5   9       48.35       46.51      2.09 o 
  -1   5   9       13.73        8.83      1.19 o 
   0   5   9       90.05       82.38      1.94 o 
   1   5   9      231.10      237.00      3.62 o 
   2   5   9      169.84      172.73      3.40 o 
   3   5   9        1.34        1.01      0.58 o 
   4   5   9      210.62      211.97      4.01 o 
   5   5   9      243.20      246.14      4.66 o 
   6   5   9       16.93       14.91      1.99 o 
   7   5   9        9.61       10.74      1.93 o 
  -6   6   9        7.29        4.87      1.25 o 
  -5   6   9       16.57       17.61      1.90 o 
  -4   6   9        0.63       -0.21      0.75 o 
  -3   6   9      102.14      109.20      3.43 o 
  -2   6   9      148.29      138.94      5.57 o 
  -1   6   9       29.51       29.03      1.84 o 
   0   6   9       91.41       95.45      2.01 o 
   1   6   9      107.57      113.92      2.42 o 
   2   6   9      166.93      166.02      3.41 o 
   3   6   9      110.48      115.67      3.80 o 
   4   6   9        0.01        0.55      0.69 o 
   5   6   9       74.58       84.93      3.01 o 
   6   6   9       35.83       31.36      2.15 o 
   7   6   9        4.67       10.08      2.08 o 
  -6   7   9        4.08        1.17      1.12 o 
  -5   7   9        2.90        1.57      1.00 o 
  -4   7   9        3.48        1.75      0.83 o 
  -3   7   9       18.16       16.51      1.17 o 
  -2   7   9       16.79       19.67      1.49 o 
  -1   7   9       15.03       12.39      1.01 o 
   0   7   9        3.28        3.15      0.62 o 
   1   7   9      228.10      212.65      3.36 o 
   2   7   9      236.15      217.06      4.07 o 
   3   7   9        4.43        3.59      0.96 o 
   4   7   9       29.11       30.94      1.91 o 
   5   7   9       26.71       26.72      1.91 o 
   6   7   9       10.43       10.00      1.51 o 
   7   7   9        8.95        9.70      2.45 o 
  -5   8   9        0.01        0.45      0.99 o 
  -4   8   9        0.04        0.22      0.81 o 
  -3   8   9       11.65       13.94      2.21 o 
  -2   8   9        0.92        0.51      0.83 o 
  -1   8   9       58.63       50.80      2.01 o 
   0   8   9       50.33       51.87      1.66 o 
   1   8   9      125.54      118.83      3.29 o 
   2   8   9      133.99      130.87      3.55 o 
   3   8   9       27.62       29.95      1.84 o 
   4   8   9       25.46       28.51      1.92 o 
   5   8   9       10.69        7.61      1.63 o 
   6   8   9       23.61       26.73      2.55 o 
  -5   9   9        0.21        0.14      0.99 o 
  -4   9   9        0.72       -0.04      0.90 o 
  -3   9   9        0.57       -0.23      1.01 o 
  -2   9   9        5.96        6.57      1.18 o 
  -1   9   9       55.30       53.77      2.19 o 
   0   9   9       20.29       21.37      1.22 o 
   1   9   9       12.51       14.44      1.22 o 
   2   9   9       56.87       60.16      1.98 o 
   3   9   9       41.26       41.91      3.03 o 
   4   9   9        7.11        9.33      1.67 o 
   5   9   9       11.47       13.79      1.98 o 
   6   9   9        0.91        4.21      1.54 o 
  -4  10   9        4.07        2.71      1.10 o 
  -3  10   9        0.77        0.46      1.18 o 
  -2  10   9       10.03        8.51      1.41 o 
  -1  10   9       15.11       18.98      1.60 o 
   0  10   9        2.86        2.52      0.80 o 
   1  10   9        1.56        2.41      0.81 o 
   2  10   9       23.42       24.33      2.20 o 
   3  10   9       18.87       16.65      2.56 o 
   4  10   9       25.61       28.86      3.44 o 
   5  10   9        1.03        2.64      1.42 o 
  -3  11   9        0.71        2.40      1.39 o 
  -2  11   9        3.96        4.98      1.24 o 
  -1  11   9        2.19        1.11      1.19 o 
   0  11   9       15.90       21.52      1.88 o 
   1  11   9        4.23        4.47      1.18 o 
   2  11   9        8.18        9.16      1.72 o 
   3  11   9       55.90       65.33      4.53 o 
   4  11   9       12.98       15.12      2.13 o 
   5  11   9        2.73        5.14      2.48 o 
  -2  12   9        5.60        6.40      1.74 o 
  -1  12   9       20.57       24.40      2.44 o 
   0  12   9        2.37        4.50      1.56 o 
   1  12   9        8.89        8.63      1.75 o 
   2  12   9       18.12       20.39      2.39 o 
   3  12   9       20.45       31.48      3.63 o 
   4  12   9        5.05        5.90      1.80 o 
   0  13   9        3.08        2.76      1.54 o 
   1  13   9        0.75        1.16      1.34 o 
   2  13   9        0.42        1.56      1.52 o 
  -1  -9  10        0.02       -0.28      2.51 o 
   0  -9  10        0.48        0.84      2.93 o 
   1  -9  10        4.13        6.29      3.35 o 
   2  -9  10        2.06        3.21      3.21 o 
  -2  -8  10        2.30        5.59      3.21 o 
  -1  -8  10       12.34       17.60      4.47 o 
   0  -8  10       14.22       21.65      4.61 o 
   1  -8  10        5.03        8.24      3.77 o 
   2  -8  10        2.39        3.21      2.07 o 
   3  -8  10        0.01        0.48      1.42 o 
  -3  -7  10        0.09        0.84      2.51 o 
  -2  -7  10        8.19        3.35      2.65 o 
  -1  -7  10       31.12       37.30      5.45 o 
   0  -7  10       15.66       17.60      4.19 o 
   1  -7  10        2.13        2.51      1.68 o 
   2  -7  10        0.55        2.93      2.65 o 
   3  -7  10        0.01       -0.05      1.54 o 
   4  -7  10        1.55        0.66      1.39 o 
  -4  -6  10       13.80       14.11      4.33 o 
  -3  -6  10        0.01       -0.28      2.24 o 
  -2  -6  10        8.45       10.76      3.63 o 
  -1  -6  10       10.26       10.34      3.63 o 
   0  -6  10        1.16        0.84      1.38 o 
   1  -6  10       13.86       16.48      3.49 o 
   2  -6  10        5.70        5.63      1.36 o 
   3  -6  10        6.25        8.82      1.73 o 
   4  -6  10        0.51        1.61      1.28 o 
   5  -6  10        0.73        0.25      1.37 o 
  -5  -5  10        7.35       10.34      3.77 o 
  -4  -5  10       24.78       25.01      4.75 o 
  -3  -5  10        8.64       13.27      3.91 o 
  -2  -5  10        3.39        3.49      2.65 o 
  -1  -5  10       10.25       10.54      2.65 o 
   0  -5  10       22.49       20.26      2.31 o 
   1  -5  10        0.38        1.06      1.27 o 
   2  -5  10        1.14        0.71      0.96 o 
   3  -5  10        0.23       -0.81      1.03 o 
   4  -5  10        0.05        0.84      1.18 o 
   5  -5  10        1.32       -0.22      1.26 o 
   6  -5  10        2.73        4.37      2.21 o 
  -5  -4  10       15.67        8.94      3.49 o 
  -4  -4  10       34.74       33.81      5.03 o 
  -3  -4  10        7.79        9.36      3.21 o 
  -2  -4  10        0.44       -0.21      0.80 o 
  -1  -4  10        9.15        7.74      1.43 o 
   0  -4  10        5.10        5.34      3.21 o 
   1  -4  10        0.09       -1.03      1.03 o 
   2  -4  10       22.95       26.61      2.32 o 
   3  -4  10       10.26        9.70      1.60 o 
   4  -4  10        0.97        0.57      1.43 o 
   5  -4  10        9.97        5.14      2.02 o 
   6  -4  10        4.68        2.43      2.02 o 
  -6  -3  10        0.04       -1.82      2.24 o 
  -5  -3  10        6.58        7.38      2.08 o 
  -4  -3  10        0.99        0.70      1.38 o 
  -3  -3  10        0.71        0.67      0.73 o 
  -2  -3  10       20.75       17.71      2.86 o 
  -1  -3  10       20.37       21.43      2.86 o 
   0  -3  10        0.58       -0.43      1.03 o 
   1  -3  10       26.01       23.71      3.70 o 
   2  -3  10       78.13       76.30      3.09 o 
   3  -3  10        0.15        0.53      1.33 o 
   4  -3  10        0.89       -1.27      1.27 o 
   5  -3  10        7.20        5.91      2.10 o 
   6  -3  10        2.31        4.60      2.12 o 
   7  -3  10        0.80       -1.17      1.60 o 
  -6  -2  10        3.67        3.77      2.51 o 
  -5  -2  10        1.23        0.26      1.15 o 
  -4  -2  10        0.48        0.47      0.79 o 
  -3  -2  10       16.40       13.02      1.12 o 
  -2  -2  10       33.18       28.96      1.83 o 
  -1  -2  10        6.36        3.77      1.28 o 
   0  -2  10        7.98       10.24      1.96 o 
   1  -2  10       38.18       35.69      2.72 o 
   2  -2  10       40.78       45.40      3.11 o 
   3  -2  10       16.90       16.49      2.36 o 
   4  -2  10        1.66       -0.25      2.31 o 
   5  -2  10        4.18        4.73      1.87 o 
   6  -2  10        7.29       10.09      2.72 o 
   7  -2  10        6.06        3.71      2.12 o 
  -6  -1  10        1.45        4.52      1.92 o 
  -5  -1  10        9.15       10.13      1.45 o 
  -4  -1  10        5.71        6.24      1.16 o 
  -3  -1  10       19.93       17.75      1.22 o 
  -2  -1  10        3.23        3.12      0.76 o 
  -1  -1  10       44.41       46.69      2.42 o 
   0  -1  10       10.14       10.69      1.78 o 
   1  -1  10        0.19       -0.61      0.61 o 
   2  -1  10      242.77      243.75      7.16 o 
   3  -1  10        3.10        0.91      1.38 o 
   4  -1  10        0.93        2.52      1.43 o 
   5  -1  10       15.39       16.80      3.14 o 
   6  -1  10        3.95        6.47      2.12 o 
   7  -1  10        1.91        0.61      1.70 o 
  -6   0  10        5.38        4.47      1.87 o 
  -5   0  10       21.42       17.20      3.32 o 
  -4   0  10        7.48        7.27      1.21 o 
  -3   0  10        0.17       -0.61      0.61 o 
  -2   0  10       63.15       66.45      3.23 o 
  -1   0  10       53.09       42.79      2.25 o 
   0   0  10       78.55       81.50      3.09 o 
   1   0  10       44.36       43.60      3.98 o 
   2   0  10       42.55       42.93      4.47 o 
   3   0  10       57.41       56.66      3.56 o 
   4   0  10        3.01        1.07      2.44 o 
   5   0  10        4.84        5.08      1.24 o 
   6   0  10        4.36        3.56      1.37 o 
   7   0  10        0.58       -0.13      1.15 o 
  -6   1  10        1.92        2.93      1.78 o 
  -5   1  10        8.13        9.08      2.07 o 
  -4   1  10        7.55        5.96      1.32 o 
  -3   1  10       14.33       10.84      1.67 o 
  -2   1  10       97.85       86.03      5.18 o 
  -1   1  10       24.80       20.53      1.53 o 
   0   1  10        1.21        0.41      0.78 o 
   1   1  10       53.09       52.27      3.63 o 
   2   1  10       70.62       65.37      3.51 o 
   3   1  10      196.98      179.54      6.17 o 
   4   1  10       14.47       15.80      1.45 o 
   5   1  10        0.42        0.95      0.77 o 
   6   1  10        4.80        5.43      1.25 o 
   7   1  10        0.64        1.76      1.26 o 
  -6   2  10        3.09        2.00      1.73 o 
  -5   2  10        1.54        1.43      1.43 o 
  -4   2  10       23.28       19.44      2.79 o 
  -3   2  10        1.17        0.65      0.88 o 
  -2   2  10        7.58        4.84      1.44 o 
  -1   2  10       41.60       38.63      2.01 o 
   0   2  10        5.07       11.39      1.45 o 
   1   2  10       37.71       39.25      2.28 o 
   2   2  10      106.02      102.60      4.40 o 
   3   2  10       43.42       37.17      1.99 o 
   4   2  10       65.38       59.86      2.46 o 
   5   2  10        0.55        0.70      0.85 o 
   6   2  10       47.04       52.35      2.66 o 
   7   2  10       43.39       49.90      3.50 o 
  -6   3  10        0.21       -0.51      1.53 o 
  -5   3  10        6.16        2.48      1.63 o 
  -4   3  10        0.18       -0.67      1.13 o 
  -3   3  10        3.73        1.66      0.81 o 
  -2   3  10       29.70       29.39      1.48 o 
  -1   3  10       58.00       53.51      1.72 o 
   0   3  10      263.40      236.00      5.62 o 
   1   3  10      252.26      228.01      5.48 o 
   2   3  10        7.17       10.09      1.07 o 
   3   3  10       44.80       43.32      1.94 o 
   4   3  10       23.85       25.91      2.28 o 
   5   3  10       20.81       21.25      1.77 o 
   6   3  10       22.08       21.40      2.38 o 
   7   3  10        2.37        2.69      1.25 o 
  -6   4  10        0.12       -0.23      1.47 o 
  -5   4  10        1.79        1.09      1.10 o 
  -4   4  10        0.05       -0.47      0.77 o 
  -3   4  10        0.53       -0.19      0.62 o 
  -2   4  10       21.31       23.89      1.67 o 
  -1   4  10      349.06      341.37      8.87 o 
   0   4  10      165.94      158.00      3.45 o 
   1   4  10       37.35       40.06      1.32 o 
   2   4  10       61.02       56.46      2.12 o 
   3   4  10      126.28      129.86      3.38 o 
   4   4  10      125.10      129.28      3.61 o 
   5   4  10        1.38       -0.06      0.83 o 
   6   4  10        5.91        4.82      1.25 o 
   7   4  10        0.00        0.31      1.24 o 
  -6   5  10        0.03        1.08      1.25 o 
  -5   5  10       18.33       23.98      3.90 o 
  -4   5  10        1.62        0.97      1.32 o 
  -3   5  10        1.88        1.72      0.70 o 
  -2   5  10       19.94       17.92      1.47 o 
  -1   5  10        0.04        0.16      0.66 o 
   0   5  10        6.36        7.22      0.86 o 
   1   5  10        3.22        5.91      0.72 o 
   2   5  10       29.40       31.56      1.91 o 
   3   5  10      135.30      134.51      3.53 o 
   4   5  10      135.72      128.38      3.57 o 
   5   5  10       14.74       15.03      2.84 o 
   6   5  10        0.19       -0.89      0.89 o 
   7   5  10        5.32        6.30      1.72 o 
  -6   6  10        1.74        2.08      1.33 o 
  -5   6  10       42.37       48.96      3.08 o 
  -4   6  10       27.62       30.93      1.82 o 
  -3   6  10        3.00        1.41      0.85 o 
  -2   6  10       28.88       24.54      2.07 o 
  -1   6  10        2.70        2.48      0.81 o 
   0   6  10       43.29       46.48      1.60 o 
   1   6  10        1.79        1.57      0.58 o 
   2   6  10        4.46        6.13      1.10 o 
   3   6  10      120.00      123.21      3.32 o 
   4   6  10        3.36        3.82      1.36 o 
   5   6  10       39.12       39.67      2.38 o 
   6   6  10       10.80        6.18      2.30 o 
   7   6  10        2.58        2.42      1.53 o 
  -5   7  10       45.07       45.16      4.40 o 
  -4   7  10       30.07       27.22      1.77 o 
  -3   7  10        1.15        1.19      1.12 o 
  -2   7  10       22.91       28.04      1.93 o 
  -1   7  10      115.70      112.83      2.90 o 
   0   7  10       68.47       72.99      1.89 o 
   1   7  10       10.34        9.52      0.93 o 
   2   7  10       12.36        9.59      1.09 o 
   3   7  10        6.78        7.90      1.24 o 
   4   7  10       43.16       38.70      3.38 o 
   5   7  10        0.02        0.14      1.10 o 
   6   7  10        0.18       -0.54      1.13 o 
   7   7  10        0.01        0.99      1.89 o 
  -5   8  10       22.59       28.01      2.36 o 
  -4   8  10       35.30       36.66      2.01 o 
  -3   8  10       39.87       45.57      2.90 o 
  -2   8  10       98.09      101.26      3.86 o 
  -1   8  10      187.93      180.91      3.90 o 
   0   8  10      129.35      126.09      2.63 o 
   1   8  10        2.06        1.13      0.58 o 
   2   8  10        1.10        2.19      0.81 o 
   3   8  10       31.66       29.39      1.88 o 
   4   8  10        4.70        4.05      1.11 o 
   5   8  10        0.96       -0.35      1.02 o 
   6   8  10        0.07        1.02      1.51 o 
  -4   9  10       28.48       29.75      2.80 o 
  -3   9  10       51.59       53.63      3.21 o 
  -2   9  10       19.91       23.68      2.25 o 
  -1   9  10       89.55       93.69      3.64 o 
   0   9  10       77.34       73.38      2.12 o 
   1   9  10       19.40       20.94      1.57 o 
   2   9  10       29.13       28.48      1.53 o 
   3   9  10       25.18       28.64      3.00 o 
   4   9  10       17.51       20.24      3.20 o 
   5   9  10        4.56        3.35      1.39 o 
   6   9  10        1.41        2.35      3.28 o 
  -4  10  10       13.05       12.96      1.77 o 
  -3  10  10       13.08       15.71      2.16 o 
  -2  10  10       22.30       24.82      2.36 o 
  -1  10  10       47.64       53.61      2.81 o 
   0  10  10       64.83       74.66      2.42 o 
   1  10  10       12.61       11.32      1.07 o 
   2  10  10        9.10       10.58      1.72 o 
   3  10  10       12.56       12.15      6.85 o 
   4  10  10        3.04        1.11      1.29 o 
   5  10  10        3.89        2.98      1.58 o 
  -3  11  10       17.43       15.37      2.20 o 
  -2  11  10       11.19        8.30      1.84 o 
  -1  11  10       19.55       20.12      1.91 o 
   0  11  10       19.01       21.19      1.89 o 
   1  11  10        0.00       -0.89      0.89 o 
   2  11  10        0.00        0.01      1.10 o 
   3  11  10        2.34        3.45      1.75 o 
   4  11  10        6.79       15.53      2.23 o 
  -2  12  10        3.08        1.98      1.77 o 
  -1  12  10        2.13        1.34      1.36 o 
   0  12  10        1.39        0.27      1.20 o 
   1  12  10        0.00       -0.30      1.20 o 
   2  12  10        3.34        2.30      1.39 o 
   3  12  10        7.41        4.17      2.96 o 
  -1  -8  11        0.98       -0.42      2.51 o 
   0  -8  11        1.74       -0.28      2.65 o 
   1  -8  11        1.82        2.24      2.93 o 
   2  -8  11        0.26        1.67      1.92 o 
  -3  -7  11        0.48       -0.70      2.65 o 
  -2  -7  11        5.28        4.05      2.93 o 
  -1  -7  11       19.43       16.35      4.47 o 
   0  -7  11        4.99        4.05      2.93 o 
   1  -7  11        2.42        1.61      1.83 o 
   2  -7  11        2.98        4.33      2.93 o 
   3  -7  11        0.14       -2.10      2.10 o 
   4  -7  11        0.94        1.40      3.35 o 
  -3  -6  11        3.35        4.47      3.21 o 
  -2  -6  11       12.78       11.32      3.91 o 
  -1  -6  11       12.73       12.57      3.91 o 
   0  -6  11        2.42        3.01      1.87 o 
   1  -6  11        7.15        5.17      2.93 o 
   2  -6  11        3.62        2.65      2.51 o 
   3  -6  11       14.74       20.56      2.84 o 
   4  -6  11        3.87        1.85      1.48 o 
   5  -6  11        0.60       -0.13      1.48 o 
  -4  -5  11        0.20        0.84      2.51 o 
  -3  -5  11        0.01       -1.26      2.24 o 
  -2  -5  11        4.58        1.82      2.37 o 
  -1  -5  11        2.04        0.75      1.47 o 
   0  -5  11       13.88       14.81      3.35 o 
   1  -5  11       13.24       15.05      2.18 o 
   2  -5  11       18.89       22.09      2.65 o 
   3  -5  11        8.38        8.30      2.09 o 
   4  -5  11        1.26        0.62      1.59 o 
   5  -5  11        0.33       -0.85      1.33 o 
  -5  -4  11       11.08       13.41      4.19 o 
  -4  -4  11       12.06       13.83      4.05 o 
  -3  -4  11        4.93       -0.84      2.24 o 
  -2  -4  11       12.28       10.66      2.11 o 
  -1  -4  11       21.93       26.32      2.06 o 
   0  -4  11        0.55        0.77      1.19 o 
   1  -4  11        6.22        6.91      1.75 o 
   2  -4  11        9.95       11.22      2.10 o 
   3  -4  11        8.12       10.42      1.73 o 
   4  -4  11        2.83        4.07      2.14 o 
   5  -4  11        0.08       -1.43      1.43 o 
   6  -4  11        2.09        0.83      1.92 o 
  -5  -3  11        7.68        6.15      3.21 o 
  -4  -3  11        0.39        1.12      2.51 o 
  -3  -3  11        0.07       -0.34      0.81 o 
  -2  -3  11        0.02       -0.72      0.77 o 
  -1  -3  11        1.21       -0.31      0.88 o 
   0  -3  11       27.67       26.06      2.51 o 
   1  -3  11        2.32        3.70      1.47 o 
   2  -3  11        0.10        1.64      1.24 o 
   3  -3  11       51.90       64.26      4.15 o 
   4  -3  11        2.70        6.84      2.02 o 
   5  -3  11        0.91        1.97      1.73 o 
   6  -3  11        6.95        8.85      4.26 o 
  -5  -2  11        0.48       -1.43      1.43 o 
  -4  -2  11       11.22       13.55      1.92 o 
  -3  -2  11        3.99        1.96      0.85 o 
  -2  -2  11       11.81       10.00      1.30 o 
  -1  -2  11       20.45       18.45      1.77 o 
   0  -2  11       14.98       14.68      2.02 o 
   1  -2  11        6.34        6.43      1.63 o 
   2  -2  11       35.06       33.95      2.96 o 
   3  -2  11        0.63        1.58      1.40 o 
   4  -2  11       23.41       26.72      3.00 o 
   5  -2  11       19.98       21.79      3.06 o 
   6  -2  11        5.69        6.57      2.25 o 
   7  -2  11        0.50       -0.98      1.68 o 
  -5  -1  11        3.50        4.11      1.54 o 
  -4  -1  11       20.80       19.18      1.78 o 
  -3  -1  11       31.02       37.17      2.00 o 
  -2  -1  11        5.79        7.32      1.18 o 
  -1  -1  11       45.16       42.66      4.60 o 
   0  -1  11      133.85      127.32      5.45 o 
   1  -1  11        0.05       -0.44      1.13 o 
   2  -1  11       24.21       25.69      2.67 o 
   3  -1  11       17.28       19.50      2.52 o 
   4  -1  11       42.57       39.27      5.10 o 
   5  -1  11        8.78        3.00      1.78 o 
   6  -1  11        0.01        0.47      1.67 o 
   7  -1  11        0.61       -1.67      1.67 o 
  -6   0  11        0.57        1.38      1.73 o 
  -5   0  11        7.90        6.35      1.92 o 
  -4   0  11       45.69       49.55      3.00 o 
  -3   0  11      137.27      117.94      3.23 o 
  -2   0  11        8.23        5.98      1.10 o 
  -1   0  11       83.48       72.32      3.57 o 
   0   0  11      334.29      325.35      7.15 o 
   1   0  11        2.49        2.56      1.37 o 
   2   0  11       20.57       20.25      2.42 o 
   3   0  11       24.92       27.55      2.81 o 
   4   0  11        0.01        0.92      1.89 o 
   5   0  11       15.14       16.98      2.72 o 
   6   0  11        0.25        1.31      1.67 o 
   7   0  11        0.13       -0.14      2.51 o 
  -6   1  11        0.33        0.63      1.68 o 
  -5   1  11        6.86       12.06      2.46 o 
  -4   1  11       80.50       71.14      3.54 o 
  -3   1  11       22.83       25.87      3.16 o 
  -2   1  11        3.25        1.30      0.77 o 
  -1   1  11       25.71       24.28      1.74 o 
   0   1  11      399.16      369.54      9.43 o 
   1   1  11      453.54      435.52     10.52 o 
   2   1  11       35.70       31.79      2.76 o 
   3   1  11       32.27       28.42      2.77 o 
   4   1  11       60.75       66.72      4.15 o 
   5   1  11        0.49        0.86      1.33 o 
   6   1  11        0.42       -0.08      1.24 o 
   7   1  11        4.29        4.59      1.94 o 
  -6   2  11       11.30       13.47      2.80 o 
  -5   2  11       13.42       11.45      2.42 o 
  -4   2  11       16.90       18.81      2.72 o 
  -3   2  11       11.98       14.76      1.93 o 
  -2   2  11        4.49        1.40      0.91 o 
  -1   2  11       59.84       62.69      4.70 o 
   0   2  11      382.55      369.08      9.53 o 
   1   2  11      196.73      182.00      5.08 o 
   2   2  11        2.14       -0.35      0.99 o 
   3   2  11        6.26        5.66      1.68 o 
   4   2  11       40.43       37.19      2.65 o 
   5   2  11       37.70       28.95      2.58 o 
   6   2  11        5.33        4.75      1.62 o 
   7   2  11       23.71       20.92      2.61 o 
  -6   3  11       21.88       30.01      3.65 o 
  -5   3  11       12.92       14.24      2.72 o 
  -4   3  11       53.51       62.00      4.34 o 
  -3   3  11       25.49       23.87      2.43 o 
  -2   3  11       14.55       11.31      1.37 o 
  -1   3  11       21.20       22.73      1.22 o 
   0   3  11        2.34        2.81      0.58 o 
   1   3  11        9.14        3.56      1.27 o 
   2   3  11        3.08        2.56      1.17 o 
   3   3  11       17.79       19.25      1.93 o 
   4   3  11       60.49       61.38      3.26 o 
   5   3  11        0.11       -0.53      1.15 o 
   6   3  11       26.11       30.99      2.68 o 
   7   3  11        2.57        1.39      1.23 o 
  -6   4  11       16.71       19.59      3.21 o 
  -5   4  11       45.93       47.22      9.08 o 
  -4   4  11       61.81       57.67      2.88 o 
  -3   4  11       32.90       33.06      1.87 o 
  -2   4  11        1.26        1.91      0.69 o 
  -1   4  11      140.38      125.42      6.96 o 
   0   4  11       52.12       46.28      5.00 o 
   1   4  11        1.37        1.00      0.82 o 
   2   4  11       31.15       26.30      2.09 o 
   3   4  11        9.14        7.75      1.53 o 
   4   4  11       12.51       12.10      1.45 o 
   5   4  11        0.11       -0.54      0.89 o 
   6   4  11        4.62        6.03      1.39 o 
   7   4  11        0.20        0.40      1.12 o 
  -5   5  11       31.17       33.05      2.51 o 
  -4   5  11       82.64       85.89      3.47 o 
  -3   5  11       35.92       39.18      4.76 o 
  -2   5  11       13.20       10.30      1.35 o 
  -1   5  11       12.82       13.31      1.72 o 
   0   5  11        0.32       -0.12      0.66 o 
   1   5  11       19.02       13.86      1.44 o 
   2   5  11       10.54       11.18      1.36 o 
   3   5  11       82.04       70.84      2.64 o 
   4   5  11       27.94       26.51      1.91 o 
   5   5  11       16.83       18.60      1.75 o 
   6   5  11        2.62        3.89      1.23 o 
   7   5  11        2.18        0.55      1.91 o 
  -5   6  11       24.68       28.25      5.51 o 
  -4   6  11       19.38       19.32      1.85 o 
  -3   6  11       15.29       24.03      2.04 o 
  -2   6  11      112.42      116.27      4.43 o 
  -1   6  11       42.45       43.78      2.77 o 
   0   6  11        2.30        3.15      1.24 o 
   1   6  11        0.07       -0.45      0.59 o 
   2   6  11       98.18       84.79      2.56 o 
   3   6  11      149.37      136.54      5.47 o 
   4   6  11        6.05        4.92      1.18 o 
   5   6  11       20.15       16.88      1.74 o 
   6   6  11        3.89        2.18      1.41 o 
   7   6  11        1.26       -0.54      1.36 o 
  -5   7  11        2.81        2.24      1.32 o 
  -4   7  11       10.05        6.75      1.34 o 
  -3   7  11       16.16       13.41      3.21 o 
  -2   7  11       64.19       81.58      3.90 o 
  -1   7  11       20.04       23.37      2.26 o 
   0   7  11        1.94        0.92      0.66 o 
   1   7  11        3.75        5.05      0.84 o 
   2   7  11        3.82        3.03      0.86 o 
   3   7  11        1.43       -0.56      0.77 o 
   4   7  11       65.77       72.63      2.92 o 
   5   7  11       10.80        9.69      1.82 o 
   6   7  11        0.30        0.93      1.27 o 
  -4   8  11        4.78        7.99      2.43 o 
  -3   8  11        3.89        2.69      2.86 o 
  -2   8  11        4.27        2.71      1.61 o 
  -1   8  11       21.00       23.76      1.84 o 
   0   8  11        1.05        1.08      0.72 o 
   1   8  11       48.56       51.44      1.79 o 
   2   8  11       12.07        8.53      1.36 o 
   3   8  11        9.27       10.50      1.44 o 
   4   8  11        0.00       -0.43      1.02 o 
   5   8  11       12.21       14.21      2.20 o 
   6   8  11       12.69       14.43      2.70 o 
  -4   9  11        0.63        0.25      1.34 o 
  -3   9  11        0.19        1.58      1.57 o 
  -2   9  11        9.07        9.20      1.72 o 
  -1   9  11        0.64       -0.35      1.03 o 
   0   9  11        8.03        6.33      0.95 o 
   1   9  11        0.02        0.41      0.67 o 
   2   9  11        0.12        0.75      0.67 o 
   3   9  11        0.02        0.21      1.07 o 
   4   9  11       33.03       36.40      3.44 o 
   5   9  11       40.19       35.67      3.66 o 
  -3  10  11        1.94       -0.16      1.33 o 
  -2  10  11        0.26       -0.67      1.20 o 
  -1  10  11        1.42        1.27      1.20 o 
   0  10  11        2.16        1.16      0.80 o 
   1  10  11        6.28        5.40      0.98 o 
   2  10  11        2.47        1.46      0.99 o 
   3  10  11        4.39        3.14      1.73 o 
   4  10  11       28.95       33.58      3.50 o 
   5  10  11        5.28        8.91      2.47 o 
  -2  11  11        0.01       -0.50      1.27 o 
  -1  11  11        2.21        2.47      1.35 o 
   0  11  11        8.85       10.32      1.61 o 
   1  11  11        0.02       -0.57      1.09 o 
   2  11  11        2.35        4.29      1.49 o 
   3  11  11        2.46        2.33      1.83 o 
   4  11  11        1.45        2.72      1.87 o 
  -1  12  11        6.01        4.30      2.07 o 
   0  12  11        0.10       -1.15      1.15 o 
   1  12  11       11.50       18.94      3.07 o 
   2  12  11        2.66        3.41      1.46 o 
  -1  -7  12        1.17        1.54      2.93 o 
   0  -7  12        3.72        8.38      4.05 o 
   1  -7  12        7.71       11.94      3.91 o 
   2  -7  12       10.61       11.18      3.63 o 
   3  -7  12        3.04        3.35      3.07 o 
  -2  -6  12        0.03       -0.28      2.37 o 
  -1  -6  12        0.06       -0.14      2.51 o 
   0  -6  12        4.59        7.63      2.32 o 
   1  -6  12        4.71        5.17      2.79 o 
   2  -6  12        2.25       11.04      3.63 o 
   3  -6  12        0.05        1.54      2.65 o 
   4  -6  12        0.03        1.42      1.83 o 
  -3  -5  12        3.18        5.73      3.35 o 
  -2  -5  12        2.75        3.49      2.93 o 
  -1  -5  12        1.64       -0.44      1.57 o 
   0  -5  12        0.18        0.14      2.10 o 
   1  -5  12        2.62        4.87      1.87 o 
   2  -5  12        0.01       -0.83      1.44 o 
   3  -5  12        1.89        0.58      1.67 o 
   4  -5  12        0.41        1.56      1.77 o 
   5  -5  12        0.08        1.27      1.56 o 
  -4  -4  12        4.80        3.77      3.21 o 
  -3  -4  12        1.63        0.84      2.51 o 
  -2  -4  12        0.13        1.32      1.53 o 
  -1  -4  12        6.56        5.12      1.71 o 
   0  -4  12        2.06        1.26      1.40 o 
   1  -4  12        2.95        5.39      3.00 o 
   2  -4  12        1.30        1.89      2.03 o 
   3  -4  12        0.56       -0.57      1.27 o 
   4  -4  12        0.01        1.15      1.57 o 
   5  -4  12        2.63        4.05      2.11 o 
  -4  -3  12       13.90       14.11      4.05 o 
  -3  -3  12       13.08       10.80      2.31 o 
  -2  -3  12        0.60        0.38      0.95 o 
  -1  -3  12        1.15        2.41      1.15 o 
   0  -3  12        2.97        4.14      1.63 o 
   1  -3  12        6.67        5.93      2.03 o 
   2  -3  12        2.20        1.65      2.10 o 
   3  -3  12        8.38        2.53      1.68 o 
   4  -3  12        0.63        1.16      1.61 o 
   5  -3  12        6.01        5.70      2.21 o 
   6  -3  12        3.67        6.00      2.42 o 
  -5  -2  12        0.53       -2.24      2.24 o 
  -4  -2  12       23.14       22.50      2.14 o 
  -3  -2  12       35.74       43.76      2.21 o 
  -2  -2  12       20.35       21.54      1.80 o 
  -1  -2  12        3.58        2.38      1.12 o 
   0  -2  12        0.47        1.77      1.31 o 
   1  -2  12        9.62       12.19      2.12 o 
   2  -2  12        5.38        1.51      2.17 o 
   3  -2  12        9.65        7.38      3.98 o 
   4  -2  12        0.34       -0.01      1.53 o 
   5  -2  12        4.01        2.64      1.83 o 
   6  -2  12        0.01        0.90      1.87 o 
  -5  -1  12        1.20        0.53      1.51 o 
  -4  -1  12       15.21       12.15      1.64 o 
  -3  -1  12       39.65       39.30      2.75 o 
  -2  -1  12        9.39       11.49      1.46 o 
  -1  -1  12        0.01        0.91      0.78 o 
   0  -1  12        1.29        2.56      1.43 o 
   1  -1  12        3.38        5.56      1.71 o 
   2  -1  12       29.20       26.81      2.86 o 
   3  -1  12        0.05       -0.63      1.27 o 
   4  -1  12        7.33        3.23      2.31 o 
   5  -1  12        1.92        0.46      1.61 o 
   6  -1  12        2.94        2.73      2.72 o 
  -5   0  12        5.21        5.46      2.02 o 
  -4   0  12        0.85        4.88      1.23 o 
  -3   0  12        5.08        6.43      1.31 o 
  -2   0  12        1.35        2.29      0.96 o 
  -1   0  12        5.56        4.96      1.09 o 
   0   0  12       41.41       38.12      3.06 o 
   1   0  12       71.84       80.46      4.20 o 
   2   0  12        4.90        5.19      2.03 o 
   3   0  12        0.80       -0.48      1.17 o 
   4   0  12       12.95        9.21      2.22 o 
   5   0  12        0.75        1.22      2.93 o 
   6   0  12        0.01       -1.83      1.89 o 
  -5   1  12       16.40       20.72      3.06 o 
  -4   1  12        0.07       -1.15      1.54 o 
  -3   1  12        0.20       -0.47      0.86 o 
  -2   1  12       16.27       19.60      1.78 o 
  -1   1  12        6.26        3.45      1.00 o 
   0   1  12        2.46        3.08      1.19 o 
   1   1  12        2.64        1.79      1.37 o 
   2   1  12       38.53       39.35      4.47 o 
   3   1  12        0.29        1.55      1.31 o 
   4   1  12        3.64        2.93      1.48 o 
   5   1  12        1.69        0.49      1.48 o 
   6   1  12        0.39       -0.19      1.57 o 
   7   1  12       12.47       13.22      2.96 o 
  -5   2  12       10.87       11.53      2.55 o 
  -4   2  12        1.47        0.71      1.37 o 
  -3   2  12       10.18       11.02      1.79 o 
  -2   2  12       33.22       38.72      3.09 o 
  -1   2  12        8.34        7.09      1.26 o 
   0   2  12      169.64      152.52      4.75 o 
   1   2  12      112.69       99.14      4.69 o 
   2   2  12       31.29       25.60      2.66 o 
   3   2  12       11.07        8.40      2.10 o 
   4   2  12        2.14        0.59      1.37 o 
   5   2  12       11.56       14.51      3.26 o 
   6   2  12        6.80        7.81      1.93 o 
   7   2  12        0.11       -0.98      1.45 o 
  -5   3  12       13.63       10.72      3.84 o 
  -4   3  12        3.66        0.00      1.43 o 
  -3   3  12       12.11       18.70      2.19 o 
  -2   3  12       21.12       21.34      2.68 o 
  -1   3  12        0.34       -0.72      0.73 o 
   0   3  12       16.86       20.04      1.96 o 
   1   3  12        2.40        1.21      1.00 o 
   2   3  12        0.05       -0.36      0.97 o 
   3   3  12       10.69       10.15      1.78 o 
   4   3  12       72.71       74.23      5.84 o 
   5   3  12       35.95       35.92      2.85 o 
   6   3  12        0.56        2.11      1.47 o 
   7   3  12        0.39        1.01      1.52 o 
  -5   4  12       14.48       12.23      2.55 o 
  -4   4  12        0.00        2.27      1.68 o 
  -3   4  12        0.47        0.44      0.91 o 
  -2   4  12       20.10       18.25      1.61 o 
  -1   4  12       44.82       45.41      2.04 o 
   0   4  12       10.87       17.02      1.88 o 
   1   4  12        2.73        2.41      1.07 o 
   2   4  12        0.77        2.39      1.15 o 
   3   4  12       23.24       20.87      2.19 o 
   4   4  12       49.52       53.88      3.21 o 
   5   4  12       14.43       15.13      2.14 o 
   6   4  12        9.99        9.47      2.09 o 
   7   4  12        1.34        2.02      1.79 o 
  -5   5  12        5.48        3.42      1.50 o 
  -4   5  12        3.05        1.13      1.06 o 
  -3   5  12        1.89        3.90      0.99 o 
  -2   5  12       14.82       13.29      1.37 o 
  -1   5  12       23.14       22.41      2.20 o 
   0   5  12       21.47       19.79      2.35 o 
   1   5  12       99.52       95.16      3.71 o 
   2   5  12        7.95        8.56      1.58 o 
   3   5  12       10.14       11.69      1.75 o 
   4   5  12       17.72       19.12      2.22 o 
   5   5  12       10.44       10.92      1.99 o 
   6   5  12        5.71        3.60      1.60 o 
  -5   6  12        0.05        0.04      1.12 o 
  -4   6  12        3.44        2.90      1.20 o 
  -3   6  12        0.30        0.48      0.88 o 
  -2   6  12        0.59        0.96      1.13 o 
  -1   6  12       10.94       12.22      1.90 o 
   0   6  12       37.66       37.68      2.68 o 
   1   6  12      102.94      109.32      3.52 o 
   2   6  12        1.61        0.44      0.84 o 
   3   6  12        0.02       -0.24      1.00 o 
   4   6  12       90.94      104.62      4.23 o 
   5   6  12       23.49       21.09      2.73 o 
   6   6  12        6.02        8.81      2.52 o 
  -4   7  12        0.89        0.80      1.06 o 
  -3   7  12        7.67        5.86      3.77 o 
  -2   7  12        7.60        6.41      1.63 o 
  -1   7  12        4.35        4.29      1.37 o 
   0   7  12       33.76       30.84      2.13 o 
   1   7  12       18.67       16.91      1.52 o 
   2   7  12        6.78        7.98      1.39 o 
   3   7  12       20.64       21.01      3.14 o 
   4   7  12       36.24       38.07      2.80 o 
   5   7  12       66.12       75.70      5.10 o 
   6   7  12       25.26       27.74      3.63 o 
  -4   8  12        8.95        8.33      1.55 o 
  -3   8  12       15.67       22.05      3.16 o 
  -2   8  12       23.04       21.32      2.47 o 
  -1   8  12       11.64       17.55      2.20 o 
   0   8  12       36.87       40.91      2.56 o 
   1   8  12       48.43       46.67      3.05 o 
   2   8  12       22.44       17.29      1.73 o 
   3   8  12       13.02       10.48      1.74 o 
   4   8  12       22.52       22.45      2.34 o 
   5   8  12       28.97       35.62      4.28 o 
  -3   9  12       20.37       20.25      3.21 o 
  -2   9  12       50.44       60.15      4.49 o 
  -1   9  12       44.59       47.34      3.23 o 
   0   9  12       51.55       63.33      6.10 o 
   1   9  12       35.78       32.39      1.97 o 
   2   9  12        3.47        3.43      0.92 o 
   3   9  12        7.29        7.31      1.58 o 
   4   9  12        2.21        0.20      1.34 o 
   5   9  12        0.31        2.61      1.95 o 
  -3  10  12       15.24       11.66      7.40 o 
  -2  10  12       19.97       21.02      3.16 o 
  -1  10  12       30.94       23.74      2.55 o 
   0  10  12       23.53       25.19      4.03 o 
   1  10  12        3.92        4.47      1.03 o 
   2  10  12        7.43       10.24      1.54 o 
   3  10  12        1.44        1.24      1.67 o 
   4  10  12        1.78        4.06      2.12 o 
  -1  11  12       13.09       15.57      3.28 o 
   0  11  12        9.55       11.01      1.73 o 
   1  11  12        6.77        9.22      3.07 o 
   2  11  12        4.02        3.93      1.42 o 
   3  11  12        0.41        2.27      1.43 o 
   1  12  12        0.12        0.36      1.77 o 
  -1  -6  13        0.45       -1.26      2.37 o 
   0  -6  13        3.36        4.48      2.07 o 
   1  -6  13        4.80        5.59      3.07 o 
   2  -6  13        0.01        3.49      2.93 o 
   3  -6  13        0.49       -2.24      2.24 o 
  -2  -5  13        4.28        2.65      2.93 o 
  -1  -5  13        0.00       -0.51      1.64 o 
   0  -5  13        0.50       -0.56      2.24 o 
   1  -5  13        0.02        4.75      3.07 o 
   2  -5  13        0.15        1.65      1.77 o 
   3  -5  13        0.02        1.12      1.78 o 
   4  -5  13        5.49        1.50      1.97 o 
  -3  -4  13        4.12       -0.14      2.51 o 
  -2  -4  13        2.11        1.01      1.75 o 
  -1  -4  13       12.53       21.23      3.91 o 
   0  -4  13        0.70        1.31      1.44 o 
   1  -4  13       10.71        9.91      2.27 o 
   2  -4  13        0.04        0.87      1.47 o 
   3  -4  13        0.06        0.84      1.61 o 
   4  -4  13        1.34        1.31      1.91 o 
  -4  -3  13        4.46        7.68      3.63 o 
  -3  -3  13        0.42       -0.20      1.57 o 
  -2  -3  13        4.24        3.28      1.20 o 
  -1  -3  13        4.72        3.70      1.37 o 
   0  -3  13        6.46        4.13      2.10 o 
   1  -3  13       15.53       16.50      2.51 o 
   2  -3  13        2.64        2.01      2.10 o 
   3  -3  13        1.56        0.48      2.03 o 
   4  -3  13        0.02       -0.73      1.63 o 
   5  -3  13        4.60        2.65      2.07 o 
  -4  -2  13        0.69        0.56      2.79 o 
  -3  -2  13        0.18        0.62      0.96 o 
  -2  -2  13        9.78        5.58      1.52 o 
  -1  -2  13        1.10        0.81      1.06 o 
   0  -2  13        3.61        2.86      1.53 o 
   1  -2  13       22.49       23.66      2.80 o 
   2  -2  13        4.13       -0.83      3.00 o 
   3  -2  13        0.65        1.56      1.61 o 
   4  -2  13       10.87       10.60      2.66 o 
   5  -2  13       19.74       28.04      3.58 o 
  -4  -1  13        1.04        1.32      1.20 o 
  -3  -1  13        4.49        1.61      1.00 o 
  -2  -1  13       11.78        8.36      1.45 o 
  -1  -1  13       14.74       12.35      1.80 o 
   0  -1  13        5.44        3.01      1.53 o 
   1  -1  13       57.74       63.78      4.15 o 
   2  -1  13       20.60       20.42      3.07 o 
   3  -1  13       70.74       75.83      4.74 o 
   4  -1  13        7.23       11.51      2.52 o 
   5  -1  13        8.58       11.99      2.72 o 
   6  -1  13       11.24       16.05      3.16 o 
  -4   0  13        6.18        8.22      1.55 o 
  -3   0  13        8.91        9.40      1.38 o 
  -2   0  13        0.10       -0.27      0.89 o 
  -1   0  13        0.28        0.11      0.84 o 
   0   0  13        1.49        1.00      1.37 o 
   1   0  13      106.47       88.42      5.87 o 
   2   0  13      143.60      136.24      7.12 o 
   3   0  13        0.99        2.58      1.57 o 
   4   0  13        6.73        5.54      2.02 o 
   5   0  13       14.27       13.59      2.65 o 
   6   0  13        7.71        7.57      3.28 o 
  -5   1  13        9.00        9.96      4.82 o 
  -4   1  13       12.46       12.52      2.04 o 
  -3   1  13       16.14       17.94      1.91 o 
  -2   1  13        7.31        7.53      1.37 o 
  -1   1  13        0.18        0.48      0.87 o 
   0   1  13       23.80       22.96      2.23 o 
   1   1  13       12.23       13.62      2.32 o 
   2   1  13        0.50        2.16      1.44 o 
   3   1  13        2.58        0.97      1.33 o 
   4   1  13        0.32       -0.23      1.33 o 
   5   1  13       16.01       14.48      3.70 o 
   6   1  13       15.97       19.41      3.20 o 
  -5   2  13        2.87        3.44      3.14 o 
  -4   2  13        2.85        3.69      1.77 o 
  -3   2  13       57.12       60.77      3.09 o 
  -2   2  13       19.47       18.30      1.88 o 
  -1   2  13        2.15        0.18      0.85 o 
   0   2  13        2.54        0.57      1.02 o 
   1   2  13       16.49       21.09      2.79 o 
   2   2  13        0.23        0.60      2.58 o 
   3   2  13        0.91        1.11      1.37 o 
   4   2  13        2.17        0.52      1.37 o 
   5   2  13       23.30       19.63      3.01 o 
   6   2  13        1.24        0.44      1.54 o 
  -5   3  13        0.08       -0.57      1.64 o 
  -4   3  13       10.68        9.49      3.28 o 
  -3   3  13       31.42       30.06      4.47 o 
  -2   3  13       25.47       32.04      2.28 o 
  -1   3  13        4.70        2.28      1.35 o 
   0   3  13        0.04       -0.72      1.12 o 
   1   3  13        9.43       10.64      1.72 o 
   2   3  13       17.76       13.45      2.27 o 
   3   3  13        1.20        0.73      1.21 o 
   4   3  13        0.23        0.07      1.44 o 
   5   3  13        2.60        0.40      1.40 o 
   6   3  13        0.81        0.33      1.45 o 
  -4   4  13        2.64        0.96      1.63 o 
  -3   4  13       20.74       26.23      2.65 o 
  -2   4  13       13.69        6.36      1.58 o 
  -1   4  13        6.35        7.11      1.16 o 
   0   4  13      118.62      117.69      4.96 o 
   1   4  13       45.27       44.37      3.44 o 
   2   4  13        5.61        5.15      2.03 o 
   3   4  13        0.11        0.73      1.15 o 
   4   4  13       18.11       18.25      2.29 o 
   5   4  13        0.19        0.46      1.32 o 
   6   4  13        0.37       -0.85      1.42 o 
  -4   5  13        8.74        8.70      2.43 o 
  -3   5  13        0.92        0.20      0.85 o 
  -2   5  13        0.63        1.98      0.88 o 
  -1   5  13       69.31       64.96      3.07 o 
   0   5  13       25.38       30.87      2.18 o 
   1   5  13       23.59       28.68      2.46 o 
   2   5  13       14.35       13.49      1.96 o 
   3   5  13        3.14        2.73      1.37 o 
   4   5  13        8.02       13.33      2.04 o 
   5   5  13        0.49        1.68      1.38 o 
   6   5  13        0.05       -1.10      1.33 o 
  -4   6  13        5.07        8.12      1.62 o 
  -3   6  13        5.77        7.47      1.41 o 
  -2   6  13       16.42       14.41      2.11 o 
  -1   6  13        8.31       11.80      2.45 o 
   0   6  13        4.76        5.86      1.27 o 
   1   6  13       23.92       30.39      3.18 o 
   2   6  13       16.42       18.93      1.84 o 
   3   6  13       23.05       22.63      2.34 o 
   4   6  13       51.96       59.26      3.49 o 
   5   6  13        1.27        1.26      1.47 o 
   6   6  13        1.84        3.13      2.17 o 
  -4   7  13       31.61       37.54      2.65 o 
  -3   7  13       27.45       36.65      3.85 o 
  -2   7  13        9.94       11.35      2.09 o 
  -1   7  13       47.09       49.54      3.33 o 
   0   7  13       25.05       29.55      2.22 o 
   1   7  13        0.34        1.19      0.89 o 
   2   7  13       27.54       26.80      3.53 o 
   3   7  13        1.44       -0.87      1.09 o 
   4   7  13        0.15       -0.37      1.34 o 
   5   7  13        4.10        0.68      1.87 o 
  -3   8  13       19.49       19.58      3.21 o 
  -2   8  13       36.32       43.25      3.39 o 
  -1   8  13       33.36       28.77      2.71 o 
   0   8  13        7.12        8.71      1.48 o 
   1   8  13       11.36       10.32      1.50 o 
   2   8  13        1.13        1.15      1.05 o 
   3   8  13        0.39       -0.38      1.11 o 
   4   8  13        0.33       -0.81      1.68 o 
   5   8  13       12.50       11.56      2.70 o 
  -3   9  13        5.73        7.93      2.35 o 
  -2   9  13       12.59       12.93      2.62 o 
  -1   9  13       13.70        9.03      1.96 o 
   0   9  13       10.97       13.13      1.80 o 
   1   9  13        0.62        0.22      0.95 o 
   2   9  13        3.90        3.34      1.09 o 
   3   9  13        3.52        4.63      1.98 o 
   4   9  13        2.91        2.26      1.97 o 
  -2  10  13        5.15        8.53      2.56 o 
  -1  10  13       17.94       11.72      2.14 o 
   0  10  13        7.25        6.69      1.47 o 
   1  10  13       12.74        8.01      1.42 o 
   2  10  13        0.98        1.66      1.22 o 
   3  10  13        0.92        0.98      2.65 o 
   4  10  13        0.03       -2.24      2.24 o 
   0  11  13        4.51        3.16      1.32 o 
   1  11  13        0.65       -2.24      2.24 o 
   2  11  13        1.25        1.82      2.79 o 
  -1  -5  14        0.07        3.07      2.93 o 
   0  -5  14        0.06        2.79      2.65 o 
   1  -5  14        1.80        5.45      3.21 o 
   2  -5  14        3.81        3.49      2.93 o 
  -2  -4  14        1.82        1.68      2.79 o 
  -1  -4  14        3.94        5.59      3.07 o 
   0  -4  14        3.42        2.93      2.65 o 
   1  -4  14        2.67        3.81      1.92 o 
   2  -4  14        6.11       11.69      6.78 o 
   3  -4  14        0.13       -1.61      1.61 o 
  -3  -3  14        0.07       -0.98      2.24 o 
  -2  -3  14        5.91        3.10      1.85 o 
  -1  -3  14        5.98        7.35      1.68 o 
   0  -3  14        1.15        2.72      1.68 o 
   1  -3  14        1.39        2.92      2.03 o 
   2  -3  14       15.59       17.52      4.05 o 
   3  -3  14        7.34        7.20      3.14 o 
   4  -3  14        9.91       11.40      2.74 o 
  -3  -2  14        3.00        3.48      1.20 o 
  -2  -2  14        1.82        3.97      1.50 o 
  -1  -2  14        0.02        1.54      1.29 o 
   0  -2  14        0.95        0.54      1.47 o 
   1  -2  14        0.16        0.43      1.68 o 
   2  -2  14       24.30       31.87      3.34 o 
   3  -2  14       38.96       42.14      3.95 o 
   4  -2  14        1.38        3.02      2.17 o 
   5  -2  14        2.06        3.75      2.02 o 
  -3  -1  14        1.96        1.79      1.13 o 
  -2  -1  14        2.77        3.92      1.28 o 
  -1  -1  14        4.68        4.42      1.42 o 
   0  -1  14        2.85        0.93      1.47 o 
   1  -1  14        0.51        0.91      1.58 o 
   2  -1  14        0.75        2.44      1.77 o 
   3  -1  14        3.40        2.45      1.81 o 
   4  -1  14        2.02        2.67      1.77 o 
   5  -1  14        0.01        2.51      2.07 o 
  -4   0  14       27.05       30.89      2.90 o 
  -3   0  14        8.08       14.26      1.66 o 
  -2   0  14       19.75       19.27      2.20 o 
  -1   0  14       33.74       41.10      2.57 o 
   0   0  14        0.80       -0.25      2.58 o 
   1   0  14        8.10        4.93      1.92 o 
   2   0  14       51.00       46.39      4.68 o 
   3   0  14        8.01        4.14      1.87 o 
   4   0  14        0.08        0.32      1.54 o 
   5   0  14        4.45        4.25      2.21 o 
  -4   1  14       10.16        8.79      1.96 o 
  -3   1  14       16.47       16.71      1.96 o 
  -2   1  14       21.01       24.34      2.46 o 
  -1   1  14       96.63       95.12      3.68 o 
   0   1  14       13.18       14.14      2.47 o 
   1   1  14       10.78       12.32      3.77 o 
   2   1  14        2.07        4.89      1.78 o 
   3   1  14        0.06        0.12      1.37 o 
   4   1  14        0.74        0.49      1.48 o 
   5   1  14        1.27       -0.24      1.73 o 
   6   1  14        8.50        5.00      2.41 o 
  -4   2  14        9.77       11.56      2.08 o 
  -3   2  14        8.21        8.59      1.61 o 
  -2   2  14       19.16       23.63      2.18 o 
  -1   2  14       21.26       18.99      1.94 o 
   0   2  14       68.42       71.20      3.68 o 
   1   2  14       54.41       60.94      4.10 o 
   2   2  14        8.74        6.48      1.88 o 
   3   2  14       11.39        7.88      2.11 o 
   4   2  14        0.09       -0.15      1.43 o 
   5   2  14       28.99       27.17      3.41 o 
   6   2  14        2.51        1.54      2.07 o 
  -4   3  14       10.02        9.73      2.72 o 
  -3   3  14        3.03        4.25      1.35 o 
  -2   3  14        0.99       -0.21      1.07 o 
  -1   3  14       10.61       11.23      1.75 o 
   0   3  14       73.78       72.91      4.52 o 
   1   3  14       11.73       10.28      2.21 o 
   2   3  14        0.29        0.63      1.43 o 
   3   3  14        4.55        6.29      1.95 o 
   4   3  14        0.99        1.54      1.73 o 
   5   3  14        0.21       -0.64      1.61 o 
   6   3  14        3.02        2.65      1.97 o 
  -4   4  14        8.13       10.88      2.65 o 
  -3   4  14        0.18       -1.04      1.19 o 
  -2   4  14        1.55        2.45      1.09 o 
  -1   4  14       12.59        9.68      2.08 o 
   0   4  14        6.41        9.91      1.78 o 
   1   4  14        0.00        0.42      1.45 o 
   2   4  14        2.94        3.14      1.58 o 
   3   4  14        1.34        2.51      1.63 o 
   4   4  14        9.36        5.97      2.11 o 
   5   4  14        1.30        0.32      1.48 o 
   6   4  14        5.38        6.76      2.06 o 
  -4   5  14        1.27       -0.02      1.77 o 
  -3   5  14        5.14        6.94      1.78 o 
  -2   5  14       15.09       15.23      1.44 o 
  -1   5  14        0.99        1.66      1.04 o 
   0   5  14        3.50        3.07      1.14 o 
   1   5  14        2.68        1.96      1.20 o 
   2   5  14        3.85        4.55      1.83 o 
   3   5  14        9.92       14.30      2.15 o 
   4   5  14        0.18       -0.48      1.28 o 
   5   5  14       10.53        7.58      1.93 o 
  -3   6  14        3.63        2.14      1.21 o 
  -2   6  14        0.00        1.28      1.30 o 
  -1   6  14        1.44        2.22      1.11 o 
   0   6  14        5.03        2.29      1.11 o 
   1   6  14       12.84       12.16      1.97 o 
   2   6  14        2.10       -0.72      1.21 o 
   3   6  14       11.79        6.05      1.75 o 
   4   6  14        2.36        0.54      1.36 o 
   5   6  14        0.53        0.47      1.40 o 
  -3   7  14        0.47        1.03      1.18 o 
  -2   7  14        0.02       -0.17      1.34 o 
  -1   7  14        9.13       10.35      1.75 o 
   0   7  14       23.06       28.33      2.32 o 
   1   7  14       22.98       22.85      3.55 o 
   2   7  14       23.16       19.68      2.03 o 
   3   7  14       15.97       16.70      2.31 o 
   4   7  14        1.86        1.57      1.48 o 
   5   7  14        6.97        3.57      3.14 o 
  -2   8  14        0.80       -0.75      1.28 o 
  -1   8  14        3.15        0.70      1.29 o 
   0   8  14        1.97        2.07      1.19 o 
   1   8  14       22.76       20.38      1.84 o 
   2   8  14        0.11        0.24      1.02 o 
   3   8  14        1.38        1.12      1.78 o 
   4   8  14       32.77       32.64      4.05 o 
  -2   9  14        1.93        1.72      1.87 o 
  -1   9  14        3.65        1.25      1.41 o 
   0   9  14        2.57        1.18      1.15 o 
   1   9  14        0.02       -0.51      0.95 o 
   2   9  14        1.84        1.68      1.12 o 
   3   9  14       11.21       13.36      2.85 o 
   4   9  14        1.38        1.97      2.02 o 
  -1  10  14        0.10       -1.40      2.37 o 
   0  10  14        1.91        3.46      1.42 o 
   1  10  14        8.44        8.82      1.64 o 
   2  10  14        0.23        0.32      1.10 o 
   0  -4  15        0.02        0.56      2.51 o 
   1  -4  15        0.61        2.51      2.93 o 
  -1  -3  15        0.71       -2.10      2.10 o 
   0  -3  15        0.20        0.76      1.67 o 
   1  -3  15        0.00        0.39      1.75 o 
   2  -3  15        0.36       -1.89      2.44 o 
   3  -3  15        1.00        3.72      2.08 o 
  -2  -2  15        0.38        0.02      1.33 o 
  -1  -2  15        0.55        1.19      1.40 o 
   0  -2  15        8.15        8.24      2.17 o 
   1  -2  15        1.37        3.04      3.84 o 
   2  -2  15        9.66        6.78      2.32 o 
   3  -2  15       16.22       10.92      3.28 o 
   4  -2  15        9.07       12.67      4.75 o 
  -2  -1  15        0.12        0.01      1.24 o 
  -1  -1  15        1.79        3.12      1.45 o 
   0  -1  15        3.36        3.91      2.10 o 
   1  -1  15        0.02        0.59      2.10 o 
   2  -1  15       20.79       14.58      2.70 o 
   3  -1  15        3.12        0.85      1.75 o 
   4  -1  15        0.00        1.05      1.88 o 
  -3   0  15        1.19        0.35      1.16 o 
  -2   0  15        0.06        0.70      1.13 o 
  -1   0  15        1.04       -0.34      1.27 o 
   0   0  15        1.04        2.94      1.64 o 
   1   0  15        0.08       -1.31      1.43 o 
   2   0  15        3.65        2.34      2.31 o 
   3   0  15        1.56        4.54      1.98 o 
   4   0  15        0.06        1.66      1.81 o 
   5   0  15        2.99        4.41      2.25 o 
  -3   1  15        4.10        4.52      1.52 o 
  -2   1  15        2.42       -0.04      1.11 o 
  -1   1  15        0.29       -0.25      1.02 o 
   0   1  15        2.01        1.68      1.68 o 
   1   1  15        4.56        3.03      5.66 o 
   2   1  15        3.92        3.55      1.73 o 
   3   1  15        3.44        6.16      2.17 o 
   4   1  15        0.25        1.79      1.85 o 
   5   1  15        0.34       -0.22      1.83 o 
  -3   2  15        0.02        1.85      1.51 o 
  -2   2  15        1.36        0.41      1.18 o 
  -1   2  15        0.34       -0.33      1.00 o 
   0   2  15        4.62        5.09      1.63 o 
   1   2  15        0.95       -0.17      1.47 o 
   2   2  15        6.25        3.16      1.77 o 
   3   2  15        0.53       -1.37      1.37 o 
   4   2  15        0.20       -0.67      1.61 o 
   5   2  15        0.32       -0.02      2.86 o 
  -3   3  15        1.18        0.75      1.22 o 
  -2   3  15        0.02        0.57      1.15 o 
  -1   3  15        0.50        1.09      1.57 o 
   0   3  15        2.37        2.60      1.17 o 
   1   3  15        4.45        3.73      1.83 o 
   2   3  15        1.03        0.15      1.47 o 
   3   3  15        0.75        0.51      1.63 o 
   4   3  15        0.62       -0.41      1.54 o 
   5   3  15        0.46        1.87      2.24 o 
  -3   4  15        4.29        3.32      1.36 o 
  -2   4  15        0.01        0.74      1.14 o 
  -1   4  15        1.55        1.75      1.05 o 
   0   4  15        9.43        7.53      1.45 o 
   1   4  15        1.38        1.28      1.29 o 
   2   4  15        5.25        6.42      4.61 o 
   3   4  15        2.76        0.71      1.57 o 
   4   4  15        5.51        4.85      2.01 o 
   5   4  15        7.16        5.72      3.98 o 
  -3   5  15       11.03        8.66      3.13 o 
  -2   5  15       11.49       16.46      2.09 o 
  -1   5  15       20.99       24.12      3.05 o 
   0   5  15       32.46       45.45      3.83 o 
   1   5  15       19.65       25.01      2.63 o 
   2   5  15       15.14       19.84      2.91 o 
   3   5  15        8.14        4.27      1.97 o 
   4   5  15        2.83        3.00      1.88 o 
   5   5  15        1.30       -0.87      1.98 o 
  -3   6  15       23.13       25.01      3.07 o 
  -2   6  15       14.67       16.63      2.28 o 
  -1   6  15       14.51       14.70      2.58 o 
   0   6  15       67.14       72.95      4.18 o 
   1   6  15       24.35       23.52      2.58 o 
   2   6  15       12.27       18.23      2.86 o 
   3   6  15        9.21       11.47      2.55 o 
   4   6  15        0.04       -0.51      1.47 o 
  -2   7  15        3.57        3.32      1.84 o 
  -1   7  15        5.19        5.83      1.51 o 
   0   7  15        7.52        8.42      1.63 o 
   1   7  15       17.98       15.43      1.96 o 
   2   7  15        9.95       12.57      2.62 o 
   3   7  15       13.01       17.49      2.48 o 
   4   7  15       19.19       17.70      2.63 o 
  -1   8  15        1.33        1.32      1.24 o 
   0   8  15        5.85        5.76      1.49 o 
   1   8  15       16.54       17.83      2.65 o 
   2   8  15       14.48       12.04      1.87 o 
   3   8  15        9.93        9.89      2.56 o 
   0   9  15       14.90       19.79      2.27 o 
   1   9  15       11.81       15.45      2.00 o 
   2   9  15        9.42        5.51      1.41 o 
   0  -2  16        4.70        6.36      2.27 o 
   1  -2  16        1.96        0.63      1.88 o 
   2  -2  16        0.08        1.54      1.97 o 
  -1  -1  16        4.32        2.23      1.54 o 
   0  -1  16        5.72        3.54      2.02 o 
   1  -1  16        5.97        6.86      2.22 o 
   2  -1  16        0.25        3.57      2.11 o 
   3  -1  16        2.25       -1.16      1.63 o 
  -2   0  16        0.34        1.82      2.65 o 
  -1   0  16        0.23        1.32      1.40 o 
   0   0  16       10.83        7.94      2.32 o 
   1   0  16        0.81        1.91      1.83 o 
   2   0  16        3.31        4.01      2.12 o 
   3   0  16       12.65       10.48      2.62 o 
  -2   1  16        3.28        2.27      1.41 o 
  -1   1  16        1.14        0.26      1.18 o 
   0   1  16        1.13        3.02      1.56 o 
   1   1  16       11.09       11.12      7.12 o 
   2   1  16        9.55       13.07      2.74 o 
   3   1  16        0.04       -0.88      1.67 o 
   4   1  16        1.49        1.34      1.97 o 
  -2   2  16        7.22        8.73      1.71 o 
  -1   2  16        1.87        2.14      1.43 o 
   0   2  16        3.95        3.04      1.79 o 
   1   2  16        8.38       13.32      5.59 o 
   2   2  16        0.00       -1.53      1.53 o 
   3   2  16        0.33       -1.12      1.58 o 
   4   2  16        2.31        2.59      2.02 o 
  -2   3  16        8.97        7.26      1.66 o 
  -1   3  16       32.97       32.82      3.03 o 
   0   3  16       16.22       16.51      2.10 o 
   1   3  16        4.35        2.26      1.67 o 
   2   3  16        8.95        8.74      2.31 o 
   3   3  16        0.76        2.10      1.87 o 
   4   3  16        0.92        1.06      1.83 o 
  -2   4  16       21.67       29.22      3.06 o 
  -1   4  16       27.41       24.37      2.36 o 
   0   4  16        9.36       11.79      1.86 o 
   1   4  16       15.05       18.16      2.96 o 
   2   4  16        0.60       -1.48      1.48 o 
   3   4  16        0.10        1.68      1.77 o 
   4   4  16        0.79        1.69      2.37 o 
  -2   5  16        2.38        1.28      1.36 o 
  -1   5  16        3.53        3.94      1.51 o 
   0   5  16       11.18       10.19      1.76 o 
   1   5  16        0.64        0.73      1.31 o 
   2   5  16        0.08       -1.47      1.47 o 
   3   5  16        0.12       -0.63      1.67 o 
   4   5  16        1.44        1.89      1.98 o 
  -1   6  16        2.79        1.33      1.23 o 
   0   6  16        0.72        0.25      1.11 o 
   1   6  16        0.72        1.18      1.24 o 
   2   6  16        1.44        0.86      1.63 o 
   3   6  16        4.42        4.71      2.11 o 
  -1   7  16        0.35        1.22      1.24 o 
   0   7  16        9.87       11.07      1.86 o 
   1   7  16       10.13        8.64      1.77 o 
   2   7  16        0.26       -0.75      4.47 o 
   3   7  16       11.53       11.70      2.72 o 
   1   8  16        0.20        1.12      1.26 o 
   2   8  16        0.56       -2.24      2.65 o 
   0   1  17        5.26        8.09      2.30 o 
   1   1  17        1.92        5.72      2.42 o 
   2   1  17        0.76        1.43      1.92 o 
   0   2  17        3.82        4.96      1.82 o 
   1   2  17        0.02        1.37      1.92 o 
   2   2  17        0.59        2.24      1.88 o 
   0   3  17        0.32       -0.93      1.45 o 
   1   3  17        0.55        1.57      1.91 o 
   2   3  17        4.13        5.45      5.03 o 
   0   4  17        0.00       -1.17      1.17 o 
   1   4  17        4.74        4.25      2.12 o 
   2   4  17        2.41        3.69      2.17 o 
   0   5  17        0.09        0.87      1.29 o 
   1   5  17        0.14       -0.85      1.22 o 
   2   5  17        0.30        0.57      1.77 o 
                                                 
